# Supplementary material for: Poly[[triaqua­(μ3-4-oxidopyridine-2,6-dicarboxyl­ato)thulium(III)] monohydrate]
Source: Acta Crystallogr Sect E Struct Rep Online. 2011 Mar 9;67(Pt 4):m409. doi: 10.1107/S1600536811007628 (PMC3099919; doi:10.1107/S1600536811007628)
Supplement: Supplementary file 1 [file e-67-0m409-sup1.cif]

##############################################################################
###                                                                        ###
###        Electronic paper (Acta Crystallographica Section E)             ###
###                                                                        ###
##############################################################################
#                                                                            #
# This CIF contains the data in a paper accepted for publication in Acta     #
# Crystallographica Section E. It conforms to the requirements of Notes      #
# for Authors for Section E, and has been peer reviewed under the auspices   #
# of the IUCr Commission on Journals.                                        #
#                                                                            #
# Full details of the Crystallographic Information File format               #
# are given in the paper "The Crystallographic Information File (CIF):       #
# a New Standard Archive File for Crystallography" by S. R. Hall, F. H.      #
# Allen and I. D. Brown [Acta Cryst. (1991), A47, 655-685].                  #
#                                                                            #
# The current version of the core CIF dictionary is obtainable from          #
# ftp://ftp.iucr.org/pub/cif_core.dic. The current version number is 2.4.    #
#                                                                            #
# Software is freely available for graphical display of the structure(s) in  #
# this CIF.  For information consult the CIF home page http://www.iucr.org/  #
# cif/home.html                                                              #
#                                                                            #
# This file may be used for bona fide research purposes within the           #
# scientific community so long as proper attribution is given to the journal # 
# article from which it was obtained.                                        #
#                                                                            #
##############################################################################
                                             
data_I
_audit_creation_method     SHELXL-97
_chemical_name_systematic
;
Poly[[triaqua(\m~3~-4-oxidopyridine-2,6-dicarboxylato)thulium(III)]
monohydrate]
;
_chemical_name_common     ?
_chemical_formula_moiety     'C7 H8 N O8 Tm, H2 O'
_chemical_formula_sum     'C7 H10 N O9 Tm'
_chemical_formula_iupac     '[Tm (C7 H2 N O5) (H2 O)3], H2 O'
_chemical_formula_weight     421.09
_chemical_melting_point     ?
_symmetry_cell_setting     monoclinic
_symmetry_space_group_name_H-M     'P 21/n'
_symmetry_space_group_name_Hall     '-P 2yn'
loop_
    _symmetry_equiv_pos_as_xyz
    'x, y, z'
    '-x+1/2, y+1/2, -z+1/2'
    '-x, -y, -z'
    'x-1/2, -y-1/2, z-1/2'
_cell_length_a     9.829(3)
_cell_length_b     7.559(2)
_cell_length_c     15.350(5)
_cell_angle_alpha     90.00
_cell_angle_beta     105.589(3)
_cell_angle_gamma     90.00
_cell_volume     1098.6(6)
_cell_formula_units_Z     4
_cell_measurement_reflns_used     3206
_cell_measurement_theta_min     2.22
_cell_measurement_theta_max     28.07
_cell_measurement_temperature     296(2)
_exptl_crystal_description     block
_exptl_crystal_colour     colorless
_exptl_crystal_size_max     0.28
_exptl_crystal_size_mid     0.26
_exptl_crystal_size_min     0.22
_exptl_crystal_density_diffrn     2.546
_exptl_crystal_density_meas     ?
_exptl_crystal_density_method     'not measured'
_exptl_crystal_F_000     800
_exptl_absorpt_coefficient_mu     8.119
_exptl_absorpt_correction_type     multi-scan
_exptl_absorpt_process_details     '(SADABS; Bruker, 2004)'
_exptl_absorpt_correction_T_min     0.118
_exptl_absorpt_correction_T_max     0.168
_exptl_special_details
;
Anal. Calcd for C~7~H~10~TbNO~9~: C, 19.97; H, 2.39; N, 3.33.
Found: C, 20.31; H, 2.47; N, 3.12.
;
_diffrn_ambient_temperature     296(2)
_diffrn_radiation_type     MoK\a
_diffrn_radiation_wavelength     0.71073
_diffrn_radiation_source     'fine-focus sealed tube'
_diffrn_radiation_monochromator     graphite
_diffrn_measurement_device_type     'Bruker APEXII CCD'
_diffrn_measurement_method     '\f and \w'
_diffrn_detector_area_resol_mean     ?
_diffrn_reflns_number     5810
_diffrn_reflns_av_R_equivalents     0.0376
_diffrn_reflns_av_sigmaI/netI     0.0462
_diffrn_reflns_theta_min     2.22
_diffrn_reflns_theta_max     25.50
_diffrn_reflns_theta_full     25.50
_diffrn_measured_fraction_theta_max     0.995
_diffrn_measured_fraction_theta_full     0.995
_diffrn_reflns_limit_h_min     -11
_diffrn_reflns_limit_h_max     11
_diffrn_reflns_limit_k_min     -9
_diffrn_reflns_limit_k_max     9
_diffrn_reflns_limit_l_min     -18
_diffrn_reflns_limit_l_max     11
_diffrn_standards_number     0
_diffrn_standards_interval_count     ?
_diffrn_standards_interval_time     ?
_diffrn_standards_decay_%     ?
_refine_special_details
;
Refinement of <i>F</i>^2^ against ALL reflections. The weighted <i>R</i>-factor
<i>wR</i> and goodness of fit <i>S</i> are based on <i>F</i>^2^, conventional
<i>R</i>-factors <i>R</i> are based on <i>F</i>, with <i>F</i> set to zero for
negative <i>F</i>^2^. The threshold expression of <i>F</i>^2^ >
\s(<i>F</i>^2^) is used only for calculating <i>R</i>-factors(gt) <i>etc</i>.
and is not relevant to the choice of reflections for refinement.
<i>R</i>-factors based on <i>F</i>^2^ are statistically about twice as large
as those based on <i>F</i>, and <i>R</i>- factors based on ALL data will be
even larger.
;
_reflns_number_total     2028
_reflns_number_gt     1721
_reflns_threshold_expression     I>2\s(I)
_refine_ls_structure_factor_coef     Fsqd
_refine_ls_matrix_type     full
_refine_ls_R_factor_all     0.0352
_refine_ls_R_factor_gt     0.0307
_refine_ls_wR_factor_gt     0.0782
_refine_ls_wR_factor_ref     0.0815
_refine_ls_goodness_of_fit_ref     1.075
_refine_ls_restrained_S_all     1.076
_refine_ls_number_reflns     2028
_refine_ls_number_parameters     176
_refine_ls_number_restraints     12
_refine_ls_hydrogen_treatment     mixed
_refine_ls_weighting_scheme     calc
_refine_ls_weighting_details
         'calc w=1/[\s^2^(Fo^2^)+(0.0390P)^2^+1.1506P] where P=(Fo^2^+2Fc^2^)/3'
_atom_sites_solution_hydrogens     geom
_atom_sites_solution_primary     direct
_atom_sites_solution_secondary     difmap
_refine_ls_shift/su_max     0.002
_refine_ls_shift/su_mean     0.000
_refine_diff_density_max     1.448
_refine_diff_density_min     -1.832
_refine_ls_extinction_method     'SHELXL97 (Sheldrick, 2008)'
_refine_ls_extinction_coef     0.0158(6)
_refine_ls_extinction_expression
                                  'Fc^*^=kFc[1+0.001xFc^2^\l^3^/sin(2\q)]^-1/4^'
loop_
    _atom_type_symbol
    _atom_type_description
    _atom_type_scat_dispersion_real
    _atom_type_scat_dispersion_imag
    _atom_type_scat_source
    'C' 'C' 0.0033 0.0016
                         'International Tables Vol C Tables 4.2.6.8 and 6.1.1.4'
    'H' 'H' 0.0000 0.0000
                         'International Tables Vol C Tables 4.2.6.8 and 6.1.1.4'
    'N' 'N' 0.0061 0.0033
                         'International Tables Vol C Tables 4.2.6.8 and 6.1.1.4'
    'O' 'O' 0.0106 0.0060
                         'International Tables Vol C Tables 4.2.6.8 and 6.1.1.4'
    'Tm' 'Tm' -0.3139 5.2483
                         'International Tables Vol C Tables 4.2.6.8 and 6.1.1.4'
_computing_data_collection     'APEX2 (Bruker, 2004)'
_computing_cell_refinement     'SAINT (Bruker, 2004)'
_computing_data_reduction     'SAINT (Bruker, 2004)'
_computing_structure_solution     'SHELXS97 (Sheldrick, 2008)'
_computing_structure_refinement     'SHELXL97 (Sheldrick, 2008)'
_computing_molecular_graphics     'SHELXTL (Sheldrick, 2008)'
_computing_publication_material     'SHELXTL (Sheldrick, 2008)'
loop_
    _atom_site_type_symbol
    _atom_site_label
    _atom_site_fract_x
    _atom_site_fract_y
    _atom_site_fract_z
    _atom_site_U_iso_or_equiv
    _atom_site_adp_type
    _atom_site_calc_flag
    _atom_site_refinement_flags
    _atom_site_occupancy
    _atom_site_disorder_assembly
    _atom_site_disorder_group
    Tm Tm1 0.498130(19) 0.67912(3) 0.252028(12) 0.00947(16) Uani d . 1 . .
    C C1 0.2175(5) 0.9137(7) 0.1631(3) 0.0156(11) Uani d . 1 . .
    C C2 0.2755(5) 0.8881(6) 0.0829(3) 0.0127(10) Uani d . 1 . .
    C C3 0.2046(5) 0.9447(6) -0.0015(3) 0.0155(11) Uani d . 1 . .
    H H3 0.1204 1.0072 -0.0105 0.019 Uiso calc R 1 . .
    C C4 0.2614(5) 0.9069(6) -0.0753(3) 0.0121(10) Uani d . 1 . .
    C C5 0.3907(5) 0.8160(6) -0.0544(3) 0.0132(11) Uani d . 1 . .
    H H5 0.4336 0.7888 -0.0999 0.016 Uiso calc R 1 . .
    C C6 0.4537(5) 0.7675(6) 0.0335(3) 0.0123(10) Uani d . 1 . .
    C C7 0.5906(5) 0.6682(6) 0.0630(4) 0.0132(11) Uani d . 1 . .
    N N1 0.3961(5) 0.8002(5) 0.1020(3) 0.0125(9) Uani d . 1 . .
    O O1 0.2806(4) 0.8294(5) 0.2333(3) 0.0242(10) Uani d . 1 . .
    O O2 0.1121(4) 1.0091(5) 0.1562(2) 0.0190(8) Uani d . 1 . .
    O O3 0.1933(4) 0.9514(5) -0.1587(2) 0.0173(8) Uani d . 1 . .
    O O4 0.6311(4) 0.6267(5) 0.1454(2) 0.0168(8) Uani d . 1 . .
    O O5 0.6587(4) 0.6359(5) 0.0068(2) 0.0212(9) Uani d . 1 . .
    O O6 0.6355(4) 0.9322(5) 0.2582(3) 0.0251(9) Uani d D 1 . .
    O O7 0.3975(5) 0.4312(5) 0.1720(3) 0.0269(10) Uani d D 1 . .
    H H4W 0.3923 0.3823 0.1140 0.032 Uiso d RD 1 . .
    O O8 0.5064(5) 0.8348(4) 0.3875(3) 0.0232(9) Uani d D 1 . .
    H H5W 0.4593 0.8051 0.4279 0.028 Uiso d RD 1 . .
    H H6W 0.5247 0.9565 0.4025 0.028 Uiso d RD 1 . .
    O O9 0.5599(5) 0.1768(5) 0.4284(3) 0.0386(12) Uani d D 1 . .
    H H7W 0.6306 0.1698 0.4728 0.046 Uiso d RD 1 . .
    H H8W 0.5610 0.2542 0.3853 0.046 Uiso d RD 1 . .
    H H1W 0.689(5) 0.940(7) 0.218(3) 0.018(14) Uiso d D 1 . .
    H H2W 0.689(5) 0.964(7) 0.307(3) 0.017(16) Uiso d D 1 . .
    H H3W 0.318(5) 0.393(6) 0.184(3) 0.012(13) Uiso d D 1 . .
loop_
    _atom_site_aniso_label
    _atom_site_aniso_U_11
    _atom_site_aniso_U_22
    _atom_site_aniso_U_33
    _atom_site_aniso_U_12
    _atom_site_aniso_U_13
    _atom_site_aniso_U_23
    Tm1 0.0065(2) 0.0139(2) 0.0060(2) 0.00015(7) -0.00175(13) 0.00069(7)
    C1 0.010(3) 0.020(3) 0.014(3) 0.002(2) -0.002(2) -0.001(2)
    C2 0.010(3) 0.018(2) 0.010(3) 0.001(2) 0.001(2) -0.001(2)
    C3 0.011(3) 0.018(3) 0.016(3) 0.004(2) 0.001(2) 0.003(2)
    C4 0.008(3) 0.016(2) 0.011(3) -0.0047(19) -0.001(2) 0.003(2)
    C5 0.010(3) 0.019(3) 0.010(3) -0.0025(19) 0.001(2) -0.0009(19)
    C6 0.014(3) 0.013(2) 0.010(3) 0.000(2) 0.003(2) -0.001(2)
    C7 0.007(3) 0.015(2) 0.016(3) -0.0042(19) 0.001(2) -0.004(2)
    N1 0.007(2) 0.019(2) 0.011(2) 0.0006(17) 0.0003(19) 0.0006(16)
    O1 0.019(2) 0.041(2) 0.012(2) 0.0165(16) 0.0038(18) 0.0091(16)
    O2 0.017(2) 0.0239(19) 0.015(2) 0.0084(16) 0.0027(16) 0.0000(15)
    O3 0.015(2) 0.025(2) 0.008(2) -0.0046(15) -0.0036(16) 0.0028(14)
    O4 0.013(2) 0.0250(19) 0.011(2) 0.0046(16) 0.0015(15) 0.0032(15)
    O5 0.017(2) 0.035(2) 0.011(2) 0.0074(17) 0.0034(16) 0.0002(16)
    O6 0.028(3) 0.032(2) 0.015(2) -0.0193(18) 0.006(2) -0.0063(18)
    O7 0.037(3) 0.030(2) 0.018(2) -0.0158(19) 0.013(2) -0.0105(17)
    O8 0.031(3) 0.022(2) 0.018(2) -0.0030(16) 0.008(2) -0.0017(15)
    O9 0.027(3) 0.027(2) 0.055(3) -0.0055(17) -0.001(2) -0.0030(19)
_geom_special_details
;
All e.s.d.'s (except the e.s.d. in the dihedral angle between two l.s. planes)
are estimated using the full covariance matrix. The cell e.s.d.'s are taken
into account individually in the estimation of e.s.d.'s in distances, angles
and torsion angles; correlations between e.s.d.'s in cell parameters are only
used when they are defined by crystal symmetry. An approximate (isotropic)
treatment of cell e.s.d.'s is used for estimating e.s.d.'s involving l.s.
planes.
;
loop_
    _geom_bond_atom_site_label_1
    _geom_bond_atom_site_label_2
    _geom_bond_site_symmetry_2
    _geom_bond_distance
    _geom_bond_publ_flag
    Tm1 O3 4_676 2.263(3) ?
    Tm1 O7 . 2.312(4) ?
    Tm1 O6 . 2.329(4) ?
    Tm1 O1 . 2.369(4) ?
    Tm1 O8 . 2.372(4) ?
    Tm1 O2 2_545 2.372(3) ?
    Tm1 O4 . 2.385(3) ?
    Tm1 N1 . 2.430(4) ?
    C1 O2 . 1.243(6) ?
    C1 O1 . 1.262(6) ?
    C1 C2 . 1.502(7) ?
    C2 N1 . 1.321(6) ?
    C2 C3 . 1.364(7) ?
    C3 C4 . 1.421(7) ?
    C3 H3 . 0.9300 ?
    C4 O3 . 1.318(6) ?
    C4 C5 . 1.404(7) ?
    C5 C6 . 1.374(7) ?
    C5 H5 . 0.9300 ?
    C6 N1 . 1.345(6) ?
    C6 C7 . 1.501(7) ?
    C7 O5 . 1.250(6) ?
    C7 O4 . 1.260(6) ?
    O2 Tm1 2 2.372(3) ?
    O3 Tm1 4_575 2.263(3) ?
    O6 H1W . 0.91(4) ?
    O6 H2W . 0.83(4) ?
    O7 H4W . 0.9517 ?
    O7 H3W . 0.90(3) ?
    O8 H5W . 0.8963 ?
    O8 H6W . 0.9533 ?
    O9 H7W . 0.8345 ?
    O9 H8W . 0.8850 ?
loop_
    _geom_angle_atom_site_label_1
    _geom_angle_atom_site_label_2
    _geom_angle_atom_site_label_3
    _geom_angle_site_symmetry_1
    _geom_angle_site_symmetry_3
    _geom_angle
    _geom_angle_publ_flag
    O3 Tm1 O7 4_676 . 98.07(13) ?
    O3 Tm1 O6 4_676 . 86.88(14) ?
    O7 Tm1 O6 . . 147.98(14) ?
    O3 Tm1 O1 4_676 . 150.82(12) ?
    O7 Tm1 O1 . . 94.66(15) ?
    O6 Tm1 O1 . . 96.05(14) ?
    O3 Tm1 O8 4_676 . 82.05(13) ?
    O7 Tm1 O8 . . 141.00(13) ?
    O6 Tm1 O8 . . 70.96(13) ?
    O1 Tm1 O8 . . 71.66(14) ?
    O3 Tm1 O2 4_676 2_545 81.52(13) ?
    O7 Tm1 O2 . 2_545 71.23(12) ?
    O6 Tm1 O2 . 2_545 140.63(13) ?
    O1 Tm1 O2 . 2_545 77.90(13) ?
    O8 Tm1 O2 . 2_545 70.24(12) ?
    O3 Tm1 O4 4_676 . 79.12(12) ?
    O7 Tm1 O4 . . 74.67(13) ?
    O6 Tm1 O4 . . 75.29(13) ?
    O1 Tm1 O4 . . 129.75(12) ?
    O8 Tm1 O4 . . 141.98(13) ?
    O2 Tm1 O4 2_545 . 137.63(11) ?
    O3 Tm1 N1 4_676 . 143.61(13) ?
    O7 Tm1 N1 . . 78.04(14) ?
    O6 Tm1 N1 . . 79.41(14) ?
    O1 Tm1 N1 . . 64.89(13) ?
    O8 Tm1 N1 . . 123.52(13) ?
    O2 Tm1 N1 2_545 . 128.94(14) ?
    O4 Tm1 N1 . . 64.86(13) ?
    O2 C1 O1 . . 124.9(5) ?
    O2 C1 C2 . . 119.8(4) ?
    O1 C1 C2 . . 115.3(4) ?
    N1 C2 C3 . . 124.6(5) ?
    N1 C2 C1 . . 113.5(4) ?
    C3 C2 C1 . . 121.9(5) ?
    C2 C3 C4 . . 119.0(5) ?
    C2 C3 H3 . . 120.5 ?
    C4 C3 H3 . . 120.5 ?
    O3 C4 C5 . . 122.6(4) ?
    O3 C4 C3 . . 121.2(5) ?
    C5 C4 C3 . . 116.2(4) ?
    C6 C5 C4 . . 119.8(5) ?
    C6 C5 H5 . . 120.1 ?
    C4 C5 H5 . . 120.1 ?
    N1 C6 C5 . . 123.1(5) ?
    N1 C6 C7 . . 112.8(4) ?
    C5 C6 C7 . . 124.1(4) ?
    O5 C7 O4 . . 124.2(5) ?
    O5 C7 C6 . . 119.5(5) ?
    O4 C7 C6 . . 116.3(4) ?
    C2 N1 C6 . . 117.4(4) ?
    C2 N1 Tm1 . . 121.1(3) ?
    C6 N1 Tm1 . . 121.3(3) ?
    C1 O1 Tm1 . . 124.5(3) ?
    C1 O2 Tm1 . 2 140.1(3) ?
    C4 O3 Tm1 . 4_575 127.1(3) ?
    C7 O4 Tm1 . . 124.4(3) ?
    Tm1 O6 H1W . . 117(3) ?
    Tm1 O6 H2W . . 120(4) ?
    H1W O6 H2W . . 104(4) ?
    Tm1 O7 H4W . . 136.0 ?
    Tm1 O7 H3W . . 115(3) ?
    H4W O7 H3W . . 103.9 ?
    Tm1 O8 H5W . . 125.4 ?
    Tm1 O8 H6W . . 130.5 ?
    H5W O8 H6W . . 100.0 ?
    H7W O9 H8W . . 118.5 ?
loop_
    _geom_torsion_atom_site_label_1
    _geom_torsion_atom_site_label_2
    _geom_torsion_atom_site_label_3
    _geom_torsion_atom_site_label_4
    _geom_torsion_site_symmetry_1
    _geom_torsion_site_symmetry_2
    _geom_torsion_site_symmetry_3
    _geom_torsion_site_symmetry_4
    _geom_torsion
    _geom_torsion_publ_flag
    O2 C1 C2 N1 . . . . 172.9(5) ?
    O1 C1 C2 N1 . . . . -8.8(6) ?
    O2 C1 C2 C3 . . . . -9.9(7) ?
    O1 C1 C2 C3 . . . . 168.4(5) ?
    N1 C2 C3 C4 . . . . 0.6(7) ?
    C1 C2 C3 C4 . . . . -176.2(4) ?
    C2 C3 C4 O3 . . . . 176.7(4) ?
    C2 C3 C4 C5 . . . . -1.6(7) ?
    O3 C4 C5 C6 . . . . -177.6(4) ?
    C3 C4 C5 C6 . . . . 0.7(7) ?
    C4 C5 C6 N1 . . . . 1.2(7) ?
    C4 C5 C6 C7 . . . . 179.2(4) ?
    N1 C6 C7 O5 . . . . -176.9(4) ?
    C5 C6 C7 O5 . . . . 5.0(7) ?
    N1 C6 C7 O4 . . . . 1.3(6) ?
    C5 C6 C7 O4 . . . . -176.9(4) ?
    C3 C2 N1 C6 . . . . 1.3(7) ?
    C1 C2 N1 C6 . . . . 178.4(4) ?
    C3 C2 N1 Tm1 . . . . -173.2(4) ?
    C1 C2 N1 Tm1 . . . . 3.9(6) ?
    C5 C6 N1 C2 . . . . -2.2(7) ?
    C7 C6 N1 C2 . . . . 179.6(4) ?
    C5 C6 N1 Tm1 . . . . 172.3(4) ?
    C7 C6 N1 Tm1 . . . . -5.9(5) ?
    O3 Tm1 N1 C2 4_676 . . . -171.1(3) ?
    O7 Tm1 N1 C2 . . . . 101.5(4) ?
    O6 Tm1 N1 C2 . . . . -101.4(4) ?
    O1 Tm1 N1 C2 . . . . 0.5(4) ?
    O8 Tm1 N1 C2 . . . . -42.9(4) ?
    O2 Tm1 N1 C2 2_545 . . . 47.9(4) ?
    O4 Tm1 N1 C2 . . . . 180.0(4) ?
    O3 Tm1 N1 C6 4_676 . . . 14.6(5) ?
    O7 Tm1 N1 C6 . . . . -72.8(4) ?
    O6 Tm1 N1 C6 . . . . 84.3(4) ?
    O1 Tm1 N1 C6 . . . . -173.8(4) ?
    O8 Tm1 N1 C6 . . . . 142.8(3) ?
    O2 Tm1 N1 C6 2_545 . . . -126.4(4) ?
    O4 Tm1 N1 C6 . . . . 5.7(3) ?
    O2 C1 O1 Tm1 . . . . -171.5(4) ?
    C2 C1 O1 Tm1 . . . . 10.3(6) ?
    O3 Tm1 O1 C1 4_676 . . . 163.5(4) ?
    O7 Tm1 O1 C1 . . . . -80.7(4) ?
    O6 Tm1 O1 C1 . . . . 69.1(4) ?
    O8 Tm1 O1 C1 . . . . 136.7(4) ?
    O2 Tm1 O1 C1 2_545 . . . -150.3(4) ?
    O4 Tm1 O1 C1 . . . . -6.8(5) ?
    N1 Tm1 O1 C1 . . . . -6.2(4) ?
    O1 C1 O2 Tm1 . . . 2 25.6(9) ?
    C2 C1 O2 Tm1 . . . 2 -156.3(4) ?
    C5 C4 O3 Tm1 . . . 4_575 104.5(5) ?
    C3 C4 O3 Tm1 . . . 4_575 -73.7(5) ?
    O5 C7 O4 Tm1 . . . . -177.8(3) ?
    C6 C7 O4 Tm1 . . . . 4.1(6) ?
    O3 Tm1 O4 C7 4_676 . . . -179.8(4) ?
    O7 Tm1 O4 C7 . . . . 78.6(4) ?
    O6 Tm1 O4 C7 . . . . -90.2(4) ?
    O1 Tm1 O4 C7 . . . . -4.6(4) ?
    O8 Tm1 O4 C7 . . . . -118.1(4) ?
    O2 Tm1 O4 C7 2_545 . . . 115.9(4) ?
    N1 Tm1 O4 C7 . . . . -5.1(3) ?
loop_
    _geom_hbond_atom_site_label_D
    _geom_hbond_atom_site_label_H
    _geom_hbond_atom_site_label_A
    _geom_hbond_site_symmetry_A
    _geom_hbond_distance_DH
    _geom_hbond_distance_HA
    _geom_hbond_distance_DA
    _geom_hbond_angle_DHA
    O9 H8W O2 2_545 0.88 2.54 3.111(6) 123
    O9 H7W O5 2_645 0.83 2.03 2.694(6) 137
    O8 H6W O9 1_565 0.95 1.73 2.679(5) 179
    O8 H5W O9 3_666 0.90 2.27 3.068(6) 148
    O7 H4W O5 3_665 0.95 1.79 2.697(5) 158
    O7 H3W O1 2_545 0.90(3) 1.85(3) 2.672(5) 151(5)
    O6 H2W O4 2_655 0.83(4) 2.11(5) 2.791(5) 139(5)
    O6 H1W O3 3_675 0.91(4) 1.84(4) 2.706(5) 156(4)
data_global
_journal_date_recd_electronic     2011-02-21
_journal_date_accepted     2011-02-28
_journal_name_full     'Acta Crystallographica, Section E'
_journal_year     2011
_journal_volume     67
_journal_issue      4
_journal_page_first     m409
_journal_page_last     m409
_journal_paper_category     QM
_journal_coeditor_code     PV2392
_publ_contact_author_name     'Zhu-Qing Gao'
_publ_contact_author_address
;
School of Chemistry and Biology Engineering, Taiyuan University of
Science and Technology, Taiyuan 030021, People's Republic of China
;
_publ_contact_author_email     'zqgao2008@163.com'
_publ_contact_author_fax     '+863516082495'
_publ_contact_author_phone     '+8613068001288'
_publ_section_title
;
Poly[[triaqua(\m~3~-4-oxidopyridine-2,6-dicarboxylato)thulium(III)]
monohydrate]
;
loop_
    _publ_author_name
    _publ_author_footnote
    _publ_author_address
    'Gao, Zhu-Qing' .
;
School of Chemistry and Biology Engineering
Taiyuan University of Science and Technology
Taiyuan 030021
People's Republic of China
;
    'Lv, Dong-Yu' .
;
Key Laboratory of Nonferrous Metal Chemistry and
Resources Utilization of Gansu Province
College of Chemistry and Chemical Engineering
Lanzhou University
Lanzhou 730000
People's Republic of China
;
    'Gu, Jin-Zhong' .
;
Key Laboratory of Nonferrous Metal Chemistry and
Resources Utilization of Gansu Province
College of Chemistry and Chemical Engineering
Lanzhou University
Lanzhou 730000
People's Republic of China
;
    'Li, Hong-Jin' .
;
School of Chemistry and Biology Engineering
Taiyuan University of Science and Technology
Taiyuan 030021
People's Republic of China
;
