# Supplementary material for: Poly[[triaqua­(μ3-4-oxidopyridine-2,6-dicarboxyl­ato)thulium(III)] monohydrate]
Source: Acta Crystallogr Sect E Struct Rep Online. 2011 Mar 9;67(Pt 4):m409. doi: 10.1107/S1600536811007628 (PMC3099919; doi:10.1107/S1600536811007628)
Supplement: Supplementary file 2 [file e-67-0m409-Isup2.hkl]

# 
# h,k,l, Fc-squared, Fo-squared, sigma(Fo-squared) and status flag 
# 
data_I
_shelx_title ' gu_83_3_Y_0m in P2(1)/n' 
_shelx_refln_list_code          4 
_shelx_F_calc_maximum      289.25 
_exptl_crystal_F_000       800.00 
_reflns_d_resolution_high  0.8256 
 
loop_ 
 _symmetry_equiv_pos_as_xyz 
 'x, y, z' 
 '-x+1/2, y+1/2, -z+1/2' 
 '-x, -y, -z' 
 'x-1/2, -y-1/2, z-1/2' 
 
_cell_length_a     9.8293 
_cell_length_b     7.5593 
_cell_length_c    15.3502 
_cell_angle_alpha  90.000 
_cell_angle_beta  105.589 
_cell_angle_gamma  90.000 
 
_shelx_F_squared_multiplier     1.000 
 
loop_ 
 _refln_index_h 
 _refln_index_k 
 _refln_index_l 
 _refln_F_squared_calc 
 _refln_F_squared_meas 
 _refln_F_squared_sigma 
 _refln_observed_status 
   2   0   0    47337.95    34821.19   1918.60 o 
   4   0   0    31737.38    29099.44   1226.67 o 
   6   0   0    27267.23    27217.09   1541.10 o 
   8   0   0    32062.76    34072.53   1932.63 o 
  10   0   0    23050.03    24295.73   1418.46 o 
   1   1   0    19296.90    22179.18    699.15 o 
   2   1   0        0.25       69.38     11.58 o 
   3   1   0     1150.16      980.95     77.40 o 
   4   1   0     2800.37     2953.88    150.78 o 
   5   1   0     5332.46     5281.07    177.85 o 
   6   1   0     1565.70     1470.80     74.79 o 
   7   1   0     5103.02     4943.31    509.89 o 
   8   1   0       17.54        9.88     29.24 o 
   9   1   0     4173.62     4346.56    246.44 o 
  10   1   0      544.19      449.41     68.72 o 
  11   1   0     3883.02     4094.66    226.21 o 
   0   2   0    20331.34    20734.06    807.38 o 
   1   2   0    25460.07    28548.40    782.38 o 
   2   2   0    47274.41    51833.95   1246.87 o 
   3   2   0       22.08       24.05      6.57 o 
   4   2   0    23393.84    25091.77    694.68 o 
   5   2   0       85.43      111.23     14.81 o 
   6   2   0    10699.75    10952.40    640.41 o 
   7   2   0      920.54      761.48     83.63 o 
   8   2   0     8062.18     7389.49    353.08 o 
   9   2   0      517.07      537.82     69.82 o 
  10   2   0     5082.21     5215.16    266.26 o 
  11   2   0       16.85       36.13     45.57 o 
   1   3   0    23592.63    23797.73    657.93 o 
   2   3   0     9586.57     9817.72    279.49 o 
   3   3   0    36401.80    37737.39    913.51 o 
   4   3   0       16.88       41.59     13.25 o 
   5   3   0    27079.80    28169.95    783.15 o 
   6   3   0        4.91        1.38     19.06 o 
   7   3   0    30853.32    31699.07   2222.87 o 
   8   3   0        5.77      -15.12     27.05 o 
   9   3   0    10836.91    10368.36    463.07 o 
  10   3   0       52.41       31.67     52.86 o 
   0   4   0     7245.47     7529.99    358.73 o 
   1   4   0       33.46       42.96     11.72 o 
   2   4   0      206.79      196.62     21.02 o 
   3   4   0     2264.17     2428.04     83.23 o 
   4   4   0     1938.92     2039.84     74.16 o 
   5   4   0      221.35      251.83     23.85 o 
   6   4   0     1510.38     1467.43     73.78 o 
   7   4   0      556.13      452.26     57.07 o 
   8   4   0     1391.91     1290.82    201.22 o 
   9   4   0       45.82       18.52     35.63 o 
  10   4   0      339.99      313.58     67.30 o 
   1   5   0    11415.56    11143.88    323.92 o 
   2   5   0      248.92      252.19     23.39 o 
   3   5   0    16271.96    15841.89    453.00 o 
   4   5   0      208.87      167.08     21.34 o 
   5   5   0    14959.24    14906.47    430.88 o 
   6   5   0      540.26      534.71     45.24 o 
   7   5   0    11441.05    11570.03    500.27 o 
   8   5   0      208.73      140.89     78.84 o 
   9   5   0     7678.47     7301.30    351.41 o 
   0   6   0    21415.40    21709.52    870.88 o 
   1   6   0        4.06       -5.93     12.99 o 
   2   6   0    24677.25    25199.38    820.75 o 
   3   6   0       15.09       30.62     15.46 o 
   4   6   0    12562.04    12348.74    364.30 o 
   5   6   0      123.62       99.44     25.75 o 
   6   6   0    12417.23    12702.07    437.50 o 
   7   6   0        0.48       -3.93     28.83 o 
   8   6   0    10392.61     9986.86    459.84 o 
   1   7   0      105.85      235.10     73.50 o 
   2   7   0      108.43      116.78     24.72 o 
   3   7   0      130.64      129.20     30.48 o 
   4   7   0      148.91      159.15     30.32 o 
   5   7   0      670.62      719.28     55.40 o 
   6   7   0       62.23       51.88     29.38 o 
   7   7   0      158.90      233.49     99.33 o 
   0   8   0    14651.77    15258.19    639.01 o 
   1   8   0       11.80       -5.60     18.44 o 
   2   8   0    10257.50    10412.56    320.58 o 
   3   8   0        0.94      -27.84     19.25 o 
   4   8   0     9121.91     8789.23    320.08 o 
   5   8   0      210.83      161.10     32.50 o 
   1   9   0     4849.62     4755.48    171.01 o 
   2   9   0       48.72       24.00     25.97 o 
 -11   0   1     1099.01     1051.94    144.82 o 
  -9   0   1        4.75       39.51     53.84 o 
  -7   0   1      217.70      197.31     52.91 o 
  -5   0   1     8606.42     8761.38    358.35 o 
  -3   0   1     1717.20     1720.74    121.68 o 
  -1   0   1      329.92      519.32     31.99 o 
   1   0   1     1455.38     1225.45     55.61 o 
   3   0   1     3526.16     3240.07    143.09 o 
   5   0   1      128.31      144.80     27.93 o 
   7   0   1       12.38      -11.36     31.61 o 
   9   0   1       95.42      118.09     60.28 o 
  11   0   1      327.95      182.47     79.12 o 
 -11   1   1    14516.61    14788.44    643.77 o 
 -10   1   1      672.79      748.05    175.57 o 
  -9   1   1    20558.80    20927.63   1518.29 o 
  -8   1   1       15.73       42.57     31.36 o 
  -7   1   1    24005.57    22725.89   2676.09 o 
  -6   1   1     1285.06     1305.63     84.64 o 
  -5   1   1    50034.02    53033.46   2146.73 o 
  -4   1   1     3723.37     4218.60    124.70 o 
  -3   1   1    25194.87    26898.93    650.27 o 
  -2   1   1      605.00      722.36     22.08 o 
  -1   1   1    83663.70    90160.21   3327.35 o 
   0   1   1      761.64      875.53     27.77 o 
   1   1   1    63490.77    77070.17   2091.86 o 
   2   1   1    12077.39    12763.44    410.40 o 
   3   1   1    48328.34    51955.74   1691.55 o 
   4   1   1        1.62       15.51      8.59 o 
   5   1   1    30332.60    29282.32    814.94 o 
   6   1   1        1.53        2.27     12.08 o 
   7   1   1    28972.13    28762.56   2193.85 o 
   8   1   1       16.77       14.09     27.73 o 
   9   1   1    19287.50    20058.60   1303.26 o 
  10   1   1        3.19       -5.70     34.49 o 
  11   1   1     8114.36     8659.80    406.14 o 
 -11   2   1       25.54        5.72     44.70 o 
 -10   2   1     6509.34     6609.30    565.19 o 
  -9   2   1        5.78       -7.42     28.98 o 
  -8   2   1    13703.91    12935.48    552.18 o 
  -7   2   1      974.99      906.57     74.94 o 
  -6   2   1    29310.02    31711.33   1852.35 o 
  -5   2   1      194.07      227.77     17.73 o 
  -4   2   1    20924.75    20717.88    506.11 o 
  -3   2   1       92.01      104.86      8.93 o 
  -2   2   1    17339.12    17077.54    472.69 o 
  -1   2   1      245.63      290.59     20.24 o 
   0   2   1    20285.42    21564.27    591.86 o 
   1   2   1     2635.65     2759.90     83.49 o 
   2   2   1    64110.84    72567.13   1977.57 o 
   3   2   1     4307.01     4563.77    136.39 o 
   4   2   1    20590.27    21673.41    699.17 o 
   5   2   1       40.27       60.05     13.02 o 
   6   2   1    12465.73    12490.93    428.34 o 
   7   2   1       65.75       22.34     26.44 o 
   8   2   1    11592.10    10760.85    470.71 o 
   9   2   1      297.68      263.58     74.67 o 
  10   2   1    10194.38    10638.02    877.65 o 
  11   2   1      114.06      159.07     55.83 o 
 -10   3   1        9.65      -10.90     31.08 o 
  -9   3   1     1904.45     1777.25    123.02 o 
  -8   3   1     1396.44     1237.49    109.10 o 
  -7   3   1      325.06      342.01     49.15 o 
  -6   3   1      277.26      324.55     30.81 o 
  -5   3   1      185.21      178.83     21.54 o 
  -4   3   1      435.19      433.79     20.78 o 
  -3   3   1    16951.35    18345.97    449.74 o 
  -2   3   1     2321.38     2432.79     78.26 o 
  -1   3   1      744.41      780.30     31.84 o 
   0   3   1     3367.03     3455.06    105.56 o 
   1   3   1     3150.11     3295.86    101.45 o 
   2   3   1      415.93      471.65     29.05 o 
   3   3   1      181.44      201.81     17.39 o 
   4   3   1        6.82        7.23      8.41 o 
   5   3   1     3119.63     3253.66    127.02 o 
   6   3   1     1893.20     2111.28     79.86 o 
   7   3   1      615.64      654.57    104.77 o 
   8   3   1      353.59      412.88     60.65 o 
   9   3   1      822.70      847.90    153.87 o 
  10   3   1        8.77      -17.88     33.32 o 
 -10   4   1    11235.52    10579.01    482.04 o 
  -9   4   1      296.50      212.45     50.35 o 
  -8   4   1    20863.84    19408.67   1333.35 o 
  -7   4   1      124.55      105.73     53.87 o 
  -6   4   1    20415.75    20608.59    676.44 o 
  -5   4   1      413.29      513.68     32.29 o 
  -4   4   1    24459.57    24675.83    689.02 o 
  -3   4   1      193.55      182.55     18.15 o 
  -2   4   1    31682.43    31700.83    876.17 o 
  -1   4   1      182.40      178.06     19.65 o 
   0   4   1    40139.70    40242.21   1108.51 o 
   1   4   1       42.81       40.75     10.34 o 
   2   4   1    48877.34    52282.48   1436.08 o 
   3   4   1     4471.42     4792.67    148.65 o 
   4   4   1    17104.68    17955.85    508.71 o 
   5   4   1       97.05      110.27     18.42 o 
   6   4   1    21339.10    21769.89    715.51 o 
   7   4   1      277.70      283.12     49.21 o 
   8   4   1    14554.58    14148.63    606.51 o 
   9   4   1        0.63      -41.31     33.16 o 
  10   4   1    11378.80    10643.91    875.35 o 
  -9   5   1     7213.91     6796.40    340.15 o 
  -8   5   1      555.34      564.74     75.24 o 
  -7   5   1     4293.11     4224.94    212.87 o 
  -6   5   1       17.83       42.25     20.36 o 
  -5   5   1     8166.24     8215.25    248.17 o 
  -4   5   1      503.11      480.71     32.73 o 
  -3   5   1    10507.12    10419.90    304.87 o 
  -2   5   1      192.23      229.17     22.05 o 
  -1   5   1     6948.49     6880.40    207.66 o 
   0   5   1       58.25       41.07     12.59 o 
   1   5   1    19000.63    19291.43    545.53 o 
   2   5   1      138.47      132.40     20.26 o 
   3   5   1    12225.58    11617.34    338.39 o 
   4   5   1     2310.66     2239.44     84.03 o 
   5   5   1     8935.44     8853.37    267.83 o 
   6   5   1       22.79       23.87     17.77 o 
   7   5   1     8180.01     8267.64    604.98 o 
   8   5   1       44.99       33.29     36.98 o 
   9   5   1     5471.06     5315.66    275.37 o 
  -8   6   1     1496.51     1674.72    120.77 o 
  -7   6   1       66.55       44.56     72.38 o 
  -6   6   1     5351.47     5293.84    202.71 o 
  -5   6   1       12.82       12.91     16.66 o 
  -4   6   1     2897.89     3038.64    108.85 o 
  -3   6   1      287.80      302.73     28.90 o 
  -2   6   1     4463.45     4206.99    139.93 o 
  -1   6   1      508.39      432.81     32.97 o 
   0   6   1     3802.58     3902.92    131.18 o 
   1   6   1       24.49       17.34     19.54 o 
   2   6   1     3119.33     2953.63    122.07 o 
   3   6   1      495.25      491.61     36.42 o 
   4   6   1     9531.52     9356.09    283.72 o 
   5   6   1       32.98       29.00     18.44 o 
   6   6   1     2518.31     2616.25    119.77 o 
   7   6   1        9.90      -32.73     31.08 o 
   8   6   1     1248.65      998.06     98.82 o 
  -7   7   1     9785.47     9822.66    440.74 o 
  -6   7   1        0.10      -24.67     20.82 o 
  -5   7   1    11533.24    11332.55    341.88 o 
  -4   7   1        7.76        0.54     17.79 o 
  -3   7   1    14968.88    15093.49    509.99 o 
  -2   7   1       21.31       14.40     17.65 o 
  -1   7   1    18033.64    17914.15    517.99 o 
   0   7   1      687.91      727.96     46.75 o 
   1   7   1    18988.94    19068.48    550.17 o 
   2   7   1      151.46      116.87     27.96 o 
   3   7   1    14411.85    13949.64    475.81 o 
   4   7   1       61.98       60.89     22.30 o 
   5   7   1    19845.74    19691.93    571.69 o 
   6   7   1       19.30       20.20     25.95 o 
   7   7   1     9623.99     9091.08    458.45 o 
  -5   8   1      695.86      528.69     62.75 o 
  -4   8   1     1336.31     1243.95    104.18 o 
  -3   8   1        0.69       15.31     21.27 o 
  -2   8   1     1924.47     2018.51     87.76 o 
  -1   8   1       11.88        8.98     19.29 o 
   0   8   1     3065.94     3097.70    118.88 o 
   1   8   1       42.09       70.62     24.61 o 
   2   8   1     1684.45     1647.40     78.10 o 
   3   8   1        3.22       -5.01     19.98 o 
   4   8   1     1070.79     1127.29    190.43 o 
   5   8   1      268.83      224.05     35.58 o 
  -2   9   1       24.29       -1.92     22.16 o 
  -1   9   1     4496.02     4368.26    159.88 o 
   0   9   1      153.59      138.46     32.31 o 
   1   9   1     2161.88     2133.60     96.60 o 
 -10   0   2    16620.13    18345.55   1094.09 o 
  -8   0   2    30213.43    32562.79   1849.77 o 
  -6   0   2    56014.01    52778.98   2931.66 o 
  -4   0   2    49121.44    45174.64   4580.89 o 
  -2   0   2    48980.14    45880.69   6784.70 o 
   0   0   2    48825.89    36320.25   1994.64 o 
   2   0   2    39179.40    36439.79   1418.59 o 
   4   0   2    39837.66    40083.31   1565.49 o 
   6   0   2    24512.29    26871.80   1732.83 o 
   8   0   2    27300.55    29593.33   1689.50 o 
  10   0   2    21353.96    22614.90   1327.15 o 
 -11   1   2     2099.12     2254.45    151.00 o 
 -10   1   2      209.75      292.56     90.21 o 
  -9   1   2     3824.17     3843.33    203.88 o 
  -8   1   2      498.47      589.70     65.96 o 
  -7   1   2     5842.44     5533.73    463.87 o 
  -6   1   2     1951.11     1934.66    126.79 o 
  -5   1   2     5622.82     5231.57    293.95 o 
  -4   1   2        9.58       39.76     10.15 o 
  -3   1   2    10482.52    10570.16    259.80 o 
  -2   1   2      103.86      124.75      6.79 o 
  -1   1   2     9031.12     9020.51    220.30 o 
   0   1   2     1095.45     1320.14     40.61 o 
   1   1   2    18514.44    20205.46    555.78 o 
   2   1   2     1383.26     1353.04     52.75 o 
   3   1   2    22978.78    24024.62    665.43 o 
   4   1   2     2834.04     2940.17    136.00 o 
   5   1   2     5243.23     4804.27    151.44 o 
   6   1   2      104.00      108.66     25.68 o 
   7   1   2     2593.85     2362.19    253.52 o 
   8   1   2        4.15       30.85     29.31 o 
   9   1   2     5681.63     6368.21    431.36 o 
  10   1   2        2.37       -3.30     37.54 o 
 -11   2   2       92.04       42.98     41.92 o 
 -10   2   2     7785.77     7583.70    811.52 o 
  -9   2   2      143.77      139.34     43.03 o 
  -8   2   2     8619.68     8639.26    385.60 o 
  -7   2   2      106.82      117.94     32.36 o 
  -6   2   2    13181.38    12823.97    418.77 o 
  -5   2   2       53.31       58.12      8.68 o 
  -4   2   2    38476.35    41086.67    992.47 o 
  -3   2   2      964.52      911.44     29.74 o 
  -2   2   2    13731.35    13838.31    384.32 o 
  -1   2   2     1292.27     1260.13     41.84 o 
   0   2   2     6927.73     6893.86    225.75 o 
   1   2   2     2370.88     2497.66     77.13 o 
   2   2   2     9245.92     8791.63    249.74 o 
   3   2   2     1606.37     1616.36     67.13 o 
   4   2   2    20224.28    20464.99    574.04 o 
   5   2   2        0.28        1.88     10.92 o 
   6   2   2    13672.85    13227.97    532.25 o 
   7   2   2      814.87      696.16     67.93 o 
   8   2   2     9035.62     8292.63   1058.43 o 
   9   2   2      522.27      618.71    103.45 o 
  10   2   2     4862.18     4768.82    305.61 o 
 -11   3   2    10540.53     9858.73   1306.30 o 
 -10   3   2       77.31      107.30     45.66 o 
  -9   3   2    18061.97    16619.12    702.55 o 
  -8   3   2        2.45       11.17     24.97 o 
  -7   3   2    21495.40    21192.59    861.51 o 
  -6   3   2        0.83       33.93     11.98 o 
  -5   3   2    25006.17    24923.95    609.89 o 
  -4   3   2        9.96       12.81      6.92 o 
  -3   3   2    43839.29    45725.13   1252.40 o 
  -2   3   2        8.54       49.33     12.14 o 
  -1   3   2    36809.39    37655.24   1032.39 o 
   0   3   2      870.22      901.66     35.64 o 
   1   3   2    65278.00    71316.38   1946.58 o 
   2   3   2      428.44      426.62     23.91 o 
   3   3   2    50957.18    57251.33   1570.06 o 
   4   3   2      286.12      293.39     29.06 o 
   5   3   2    29160.64    30306.00    846.15 o 
   6   3   2      188.54      215.87     25.23 o 
   7   3   2    23976.07    23236.04    946.71 o 
   8   3   2      128.42       89.14     38.67 o 
   9   3   2    15562.72    15300.18    932.09 o 
  10   3   2      135.58      159.03     53.26 o 
 -10   4   2      480.50      487.27     73.87 o 
  -9   4   2        4.67       11.36     31.78 o 
  -8   4   2      291.22      308.01     52.77 o 
  -7   4   2       31.44       36.34     48.90 o 
  -6   4   2     1135.04     1175.85     61.65 o 
  -5   4   2      224.63      193.17     25.05 o 
  -4   4   2     2808.74     2824.38     81.79 o 
  -3   4   2     2972.91     3123.21    101.47 o 
  -2   4   2     1568.41     1656.22     85.78 o 
  -1   4   2      315.06      333.93     22.53 o 
   0   4   2      999.08     1072.22     43.98 o 
   1   4   2       40.10       54.48     11.26 o 
   2   4   2     3081.48     3405.97    109.90 o 
   3   4   2     1090.25     1123.49     56.06 o 
   4   4   2     1351.47     1350.39     58.41 o 
   5   4   2      179.52      196.63     23.68 o 
   6   4   2      882.37      890.49     50.40 o 
   7   4   2      293.42      270.27     50.35 o 
   8   4   2      648.14      664.91     76.89 o 
   9   4   2       21.16       69.90     45.76 o 
  -9   5   2     6982.18     6625.72    321.35 o 
  -8   5   2      232.20      232.60     84.04 o 
  -7   5   2    15943.48    16157.47    672.25 o 
  -6   5   2      268.29      283.98     33.05 o 
  -5   5   2     9482.04     9381.35    279.17 o 
  -4   5   2      542.10      592.87     35.72 o 
  -3   5   2    11203.39    10870.31    316.33 o 
  -2   5   2     1939.84     2056.49     75.34 o 
  -1   5   2    21270.21    21907.45    616.10 o 
   0   5   2      726.24      701.24     45.25 o 
   1   5   2    25045.39    25842.01    723.63 o 
   2   5   2       45.95       66.70     28.67 o 
   3   5   2    22530.28    23126.07    652.33 o 
   4   5   2      544.14      542.69     37.45 o 
   5   5   2    13415.17    13972.09    408.80 o 
   6   5   2       20.00       13.00     21.49 o 
   7   5   2    11549.57    11345.42    494.91 o 
   8   5   2       40.64       27.89     38.88 o 
   9   5   2     5794.97     5486.18    284.23 o 
  -8   6   2    10280.61    10333.19    528.61 o 
  -7   6   2       64.98       44.89     54.59 o 
  -6   6   2    15505.03    15546.80    524.93 o 
  -5   6   2        2.61        9.62     15.56 o 
  -4   6   2    19093.40    18805.02    538.21 o 
  -3   6   2        9.16        8.02     13.72 o 
  -2   6   2    11291.20    11453.73    337.54 o 
  -1   6   2      527.41      562.27     37.65 o 
   0   6   2    15222.76    15720.98    453.32 o 
   1   6   2      346.41      387.41     31.78 o 
   2   6   2    17814.12    17428.89    578.40 o 
   3   6   2      726.06      712.00     52.65 o 
   4   6   2    21697.36    21698.91    620.16 o 
   5   6   2      103.65       91.41     24.44 o 
   6   6   2     9020.35     8631.70    271.34 o 
   7   6   2       10.59      -12.17     31.69 o 
   8   6   2     8477.97     8109.64    382.95 o 
  -7   7   2      110.73      168.36     48.03 o 
  -6   7   2     1320.40     1209.63     96.49 o 
  -5   7   2        0.86       57.74     30.36 o 
  -4   7   2       23.96       29.34     19.08 o 
  -3   7   2      115.80      214.09     29.45 o 
  -2   7   2        6.36       -1.86     16.32 o 
  -1   7   2      423.55      473.12     47.48 o 
   0   7   2      298.48      255.05     29.85 o 
   1   7   2       10.78       71.09     21.45 o 
   2   7   2       16.01       14.37     18.40 o 
   3   7   2       10.83       12.74     23.54 o 
   4   7   2       22.79       17.48     20.12 o 
   5   7   2       51.56       62.41     27.52 o 
   6   7   2       43.97       18.55     27.48 o 
  -5   8   2       18.61       14.58     21.89 o 
  -4   8   2     9993.48    10075.85    312.35 o 
  -3   8   2        0.12      -13.81     18.79 o 
  -2   8   2    12005.09    11784.47    356.97 o 
  -1   8   2       53.31       18.13     20.24 o 
   0   8   2    10963.55    10929.34    334.57 o 
   1   8   2       27.65        5.98     19.73 o 
   2   8   2     6509.28     6280.80    208.29 o 
   3   8   2      234.46      220.72     34.98 o 
   4   8   2     9014.43     8634.78    317.87 o 
   5   8   2       46.23       31.96     27.86 o 
  -2   9   2       30.96       43.07     27.14 o 
  -1   9   2     5738.67     5857.23    201.22 o 
   0   9   2        0.58        1.17     22.62 o 
   1   9   2     3407.63     3539.40    137.58 o 
 -11   0   3      358.47      288.84     88.53 o 
  -9   0   3      102.57      158.62     61.27 o 
  -7   0   3      550.28      517.27     80.76 o 
  -5   0   3     7329.22     6984.74    355.34 o 
  -3   0   3      115.96      133.11     16.56 o 
  -1   0   3     5904.82     4829.10    279.80 o 
   1   0   3       59.97      203.38     19.55 o 
   3   0   3       14.36       64.46     18.68 o 
   5   0   3       33.06       73.80     24.48 o 
   7   0   3       24.58      -11.85     32.11 o 
   9   0   3       74.54       54.84     54.35 o 
 -11   1   3     8337.29     8682.49    406.03 o 
 -10   1   3      128.08      165.45     49.91 o 
  -9   1   3    13631.79    13210.75    568.43 o 
  -8   1   3        1.13      -12.40     21.27 o 
  -7   1   3    22786.56    21619.59   1298.89 o 
  -6   1   3       30.40       25.15     16.52 o 
  -5   1   3    33943.57    35294.40   1360.90 o 
  -4   1   3        1.59       41.24      7.22 o 
  -3   1   3    26555.40    25965.30    569.55 o 
  -2   1   3       26.20       58.77      6.63 o 
  -1   1   3    47751.76    49555.39   1267.28 o 
   0   1   3      288.38      444.65     17.47 o 
   1   1   3    35636.91    38515.09   1053.37 o 
   2   1   3     2682.56     2810.60     88.38 o 
   3   1   3    42535.37    42965.07   1180.83 o 
   4   1   3      149.62      126.15     17.34 o 
   5   1   3    32242.80    30578.79   1073.99 o 
   6   1   3      311.66      292.61     28.51 o 
   7   1   3    17261.28    17310.35   1345.93 o 
   8   1   3      253.56      330.54     54.71 o 
   9   1   3    16026.33    16226.66    720.56 o 
  10   1   3        6.52        4.13     39.63 o 
 -11   2   3      166.18       85.73     68.20 o 
 -10   2   3     9459.92     8730.25    597.46 o 
  -9   2   3       41.90       55.21     40.75 o 
  -8   2   3    15270.38    14288.46    763.84 o 
  -7   2   3      109.14      138.76     23.60 o 
  -6   2   3    30380.35    29917.72    940.70 o 
  -5   2   3       74.81       81.34     14.76 o 
  -4   2   3    28391.98    29205.28    709.66 o 
  -3   2   3     2339.17     2469.40     67.49 o 
  -2   2   3    35650.93    36483.79    998.15 o 
  -1   2   3     1662.56     1718.86     54.86 o 
   0   2   3    15169.50    14791.18    402.57 o 
   1   2   3      211.82      248.30     19.44 o 
   2   2   3    44943.63    49442.71   1561.41 o 
   3   2   3      154.96      157.92     17.63 o 
   4   2   3    40337.36    43405.07   1197.29 o 
   5   2   3        8.27       12.89     11.82 o 
   6   2   3    17783.73    17158.73    492.90 o 
   7   2   3        4.50        5.71     25.28 o 
   8   2   3    12400.24    11331.25   1303.17 o 
   9   2   3      129.74      107.54     46.88 o 
  10   2   3    12046.71    11373.79    805.32 o 
 -11   3   3     1020.17      777.95    202.27 o 
 -10   3   3       68.50       45.72     40.01 o 
  -9   3   3     1089.94     1088.91     95.07 o 
  -8   3   3       23.71       28.46     27.84 o 
  -7   3   3       80.03      142.66     37.65 o 
  -6   3   3       14.72       27.23     10.94 o 
  -5   3   3     1853.38     1852.27     57.39 o 
  -4   3   3      616.19      654.99     26.28 o 
  -3   3   3     5748.16     5679.96    167.51 o 
  -2   3   3       52.93      121.75     15.26 o 
  -1   3   3     1463.03     1378.11     57.37 o 
   0   3   3       20.75       71.71     18.06 o 
   1   3   3     1777.92     1706.20     59.29 o 
   2   3   3       85.19      126.63     16.80 o 
   3   3   3     1010.58     1011.63     57.58 o 
   4   3   3        0.30       45.40     15.20 o 
   5   3   3     2738.99     2843.90    100.77 o 
   6   3   3       61.42       57.73     21.06 o 
   7   3   3     2395.53     2527.81    146.71 o 
   8   3   3      249.36      219.33    105.06 o 
   9   3   3      948.23     1078.17    100.94 o 
  10   3   3       85.33       64.92     53.11 o 
 -10   4   3    11592.50    11441.76    513.13 o 
  -9   4   3        2.30      -11.17     29.19 o 
  -8   4   3    20946.73    20725.56   1226.38 o 
  -7   4   3        0.65       20.70     23.83 o 
  -6   4   3    22570.10    23228.53    756.35 o 
  -5   4   3      641.42      633.93     34.20 o 
  -4   4   3    32726.03    33735.21    822.27 o 
  -3   4   3      540.03      558.17     29.92 o 
  -2   4   3    41676.60    44341.94   1218.27 o 
  -1   4   3        0.05       29.33     10.23 o 
   0   4   3    37409.88    38234.44   1054.58 o 
   1   4   3      990.73     1017.98     43.18 o 
   2   4   3    29474.98    30597.13    850.15 o 
   3   4   3      184.04      209.66     21.35 o 
   4   4   3    22239.03    23161.43    653.31 o 
   5   4   3      138.88      149.79     23.53 o 
   6   4   3    31353.38    32893.79    925.23 o 
   7   4   3       13.50        3.02     28.42 o 
   8   4   3    19723.84    18116.28    764.33 o 
   9   4   3       25.62       17.19     41.16 o 
  -9   5   3     3837.65     3525.08    197.01 o 
  -8   5   3      257.24      360.55    119.15 o 
  -7   5   3     4410.09     4298.40    213.73 o 
  -6   5   3        4.40       -5.68     15.08 o 
  -5   5   3     9763.75     9974.52    294.70 o 
  -4   5   3       21.09       17.35     12.59 o 
  -3   5   3    12890.06    12466.98    360.08 o 
  -2   5   3        0.86       11.24     13.07 o 
  -1   5   3    10729.14    11297.09    328.07 o 
   0   5   3      486.38      528.25     87.37 o 
   1   5   3     7901.71     7890.91    236.36 o 
   2   5   3      283.34      257.46     30.70 o 
   3   5   3     7591.42     7482.13    228.68 o 
   4   5   3      602.23      520.68     37.17 o 
   5   5   3     7443.09     7648.53    238.24 o 
   6   5   3       87.93      112.49     32.40 o 
   7   5   3     4099.90     3902.45    207.78 o 
   8   5   3       15.32       24.39     52.11 o 
  -8   6   3     2694.39     2493.18    151.47 o 
  -7   6   3      586.31      579.35     66.65 o 
  -6   6   3     3793.59     3883.80    156.18 o 
  -5   6   3        2.63       -5.16     14.92 o 
  -4   6   3     3562.82     3691.86    126.02 o 
  -3   6   3      406.19      393.68     31.96 o 
  -2   6   3     4697.82     5023.99    161.91 o 
  -1   6   3     1203.63     1234.03     56.48 o 
   0   6   3     3981.44     4100.25    137.05 o 
   1   6   3        0.29        4.47     14.25 o 
   2   6   3     5209.10     5184.22    193.96 o 
   3   6   3      269.55      262.98     60.82 o 
   4   6   3     2992.44     2961.78    110.96 o 
   5   6   3      383.62      367.59     38.10 o 
   6   6   3     2986.43     2932.49    151.16 o 
   7   6   3        1.00       -3.00     33.75 o 
  -7   7   3    10408.99    10127.30    450.21 o 
  -6   7   3        6.20       16.09     24.84 o 
  -5   7   3    14348.06    14161.69    418.05 o 
  -4   7   3      154.08      172.50     27.44 o 
  -3   7   3    15263.08    15121.54    443.19 o 
  -2   7   3       27.72        8.55     17.23 o 
  -1   7   3    17707.89    17522.84    508.18 o 
   0   7   3      107.29      130.57     24.92 o 
   1   7   3    16387.76    16131.98    471.04 o 
   2   7   3      132.82       95.81     26.96 o 
   3   7   3    12757.34    12382.37    427.90 o 
   4   7   3       86.09       90.11     27.29 o 
   5   7   3    11721.82    11727.94    359.00 o 
   6   7   3       37.11       34.95     39.52 o 
  -5   8   3      680.13      748.51     61.93 o 
  -4   8   3     2539.27     2440.42    101.88 o 
  -3   8   3       55.51       49.93     24.06 o 
  -2   8   3     1958.19     1992.63    103.24 o 
  -1   8   3       27.72       28.78     21.17 o 
   0   8   3     1418.95     1486.59     72.94 o 
   1   8   3       55.97       47.88     23.95 o 
   2   8   3     1868.29     1880.51     86.37 o 
   3   8   3        4.91       24.43     23.77 o 
   4   8   3     2517.12     2287.84    150.67 o 
  -1   9   3     4609.61     4606.27    167.32 o 
   0   9   3        0.12       -8.25     24.60 o 
 -10   0   4    10214.28    11496.02    719.53 o 
  -8   0   4    15837.60    16159.90    956.22 o 
  -6   0   4    38173.30    37049.25   1407.03 o 
  -4   0   4    37567.27    34205.77   4096.85 o 
  -2   0   4    40290.57    39405.63   1475.24 o 
   0   0   4    44062.70    33617.22   1863.87 o 
   2   0   4    34490.64    34099.78   1334.66 o 
   4   0   4    51805.99    59034.84   2300.46 o 
   6   0   4    39924.64    47060.62   3093.02 o 
   8   0   4    20518.78    21532.61   1251.40 o 
  10   0   4    14500.40    14230.32    869.88 o 
 -11   1   4     3036.42     3229.46    190.60 o 
 -10   1   4      836.74      864.68     88.13 o 
  -9   1   4     1240.82      987.23     87.56 o 
  -8   1   4       13.33       -1.18     24.75 o 
  -7   1   4     7288.31     6646.15    234.53 o 
  -6   1   4      493.44      458.03     35.09 o 
  -5   1   4    14438.03    14364.07    360.46 o 
  -4   1   4       14.61       36.41      5.86 o 
  -3   1   4    25273.04    25397.60    558.43 o 
  -2   1   4     1399.78     1407.85     42.06 o 
  -1   1   4     6520.24     6416.29    159.97 o 
   0   1   4     1963.37     2204.11     67.66 o 
   1   1   4     6541.21     6196.00    179.11 o 
   2   1   4     1752.36     1932.12     68.45 o 
   3   1   4    13635.81    12855.86    367.76 o 
   4   1   4      181.83      200.05     21.63 o 
   5   1   4     9287.04     8795.67    356.35 o 
   6   1   4      688.57      726.99     45.20 o 
   7   1   4     2832.00     2921.15    291.88 o 
   8   1   4      414.61      364.94     56.62 o 
   9   1   4     4151.02     4507.15    329.90 o 
  10   1   4      270.70      350.58     76.88 o 
 -11   2   4     1215.63     1016.02    100.63 o 
 -10   2   4     6610.62     6586.64    414.54 o 
  -9   2   4      838.09      784.03     80.24 o 
  -8   2   4     6159.86     5617.06    266.45 o 
  -7   2   4       20.38       26.34     14.77 o 
  -6   2   4     7900.65     7574.29    257.10 o 
  -5   2   4       21.34       16.38      7.12 o 
  -4   2   4    16572.54    15915.50    391.41 o 
  -3   2   4     1053.78     1078.59     39.02 o 
  -2   2   4    12511.75    11725.86    289.55 o 
  -1   2   4     1717.79     1669.31     47.70 o 
   0   2   4    23421.72    24364.09    755.46 o 
   1   2   4        1.37       12.95      8.48 o 
   2   2   4    16308.40    16623.09    466.65 o 
   3   2   4      577.56      641.55     39.24 o 
   4   2   4    17342.39    17502.28    498.16 o 
   5   2   4        0.62       14.48     13.28 o 
   6   2   4    12685.25    12144.45    360.22 o 
   7   2   4      206.89      214.03     45.00 o 
   8   2   4     9160.20     9173.85   1266.63 o 
   9   2   4       17.38       14.81     36.57 o 
  10   2   4     4773.29     4180.31    502.30 o 
 -11   3   4    12883.12    11763.92    570.96 o 
 -10   3   4       12.08       12.45     35.99 o 
  -9   3   4    15291.01    14393.56    615.18 o 
  -8   3   4      308.17      314.49     34.83 o 
  -7   3   4    26276.85    26524.78    844.20 o 
  -6   3   4       21.84       62.44     19.63 o 
  -5   3   4    33262.16    34193.09    832.76 o 
  -4   3   4      166.25      188.99     14.11 o 
  -3   3   4    52146.48    53983.56   1477.17 o 
  -2   3   4      146.72      169.57     14.45 o 
  -1   3   4    59251.34    62331.93   1703.31 o 
   0   3   4       10.66       31.96     11.41 o 
   1   3   4    54168.40    58936.31   1613.74 o 
   2   3   4       14.96       21.03      9.60 o 
   3   3   4    26180.46    26958.10    752.74 o 
   4   3   4      604.30      625.52     36.68 o 
   5   3   4    21682.50    22086.73    628.46 o 
   6   3   4       80.90      117.38     23.60 o 
   7   3   4    24926.79    23296.16    954.29 o 
   8   3   4       61.53       66.64     40.26 o 
   9   3   4    16510.13    15734.67   1474.22 o 
 -10   4   4      546.17      563.56     76.98 o 
  -9   4   4      459.23      406.51     61.40 o 
  -8   4   4      393.36      305.44     50.88 o 
  -7   4   4      383.88      400.43     52.70 o 
  -6   4   4      992.08      958.56     43.64 o 
  -5   4   4      614.21      631.28     30.07 o 
  -4   4   4     1055.28     1073.90     45.73 o 
  -3   4   4      679.52      739.77     47.47 o 
  -2   4   4     1430.40     1479.88     55.72 o 
  -1   4   4      889.63      900.95     41.82 o 
   0   4   4     1472.41     1563.31     58.67 o 
   1   4   4      542.99      561.57     31.33 o 
   2   4   4      371.64      410.52     28.22 o 
   3   4   4       34.14       34.10     13.47 o 
   4   4   4       38.86       58.33     21.39 o 
   5   4   4        3.21       -4.89     15.57 o 
   6   4   4     1821.08     1868.89     81.38 o 
   7   4   4        0.26       60.72     41.68 o 
   8   4   4      460.18      444.48     68.23 o 
   9   4   4      114.31      121.30     50.41 o 
  -9   5   4     8689.04     9043.44    411.79 o 
  -8   5   4        2.83       29.95     29.74 o 
  -7   5   4    13656.14    13540.69    569.36 o 
  -6   5   4       52.34       33.87     18.47 o 
  -5   5   4    14292.79    14231.50    410.02 o 
  -4   5   4      202.19      236.48     31.44 o 
  -3   5   4    16340.13    16536.66    469.51 o 
  -2   5   4      186.90      148.19     22.19 o 
  -1   5   4    20898.28    21999.11    619.36 o 
   0   5   4      144.22      130.16     18.70 o 
   1   5   4    19156.41    18480.72    525.15 o 
   2   5   4       12.79       18.66     14.00 o 
   3   5   4    15904.45    15869.68    457.23 o 
   4   5   4      114.95       95.68     21.75 o 
   5   5   4     9455.38     9590.26    293.71 o 
   6   5   4       22.13       14.84     21.24 o 
   7   5   4    10153.74    10214.04    436.19 o 
   8   5   4        3.09       31.97     39.93 o 
  -8   6   4     7693.02     7974.77    366.76 o 
  -7   6   4       83.36      244.54    184.29 o 
  -6   6   4    11579.94    11364.01    391.37 o 
  -5   6   4        5.14       24.09     16.15 o 
  -4   6   4    14870.87    14920.66    430.91 o 
  -3   6   4        0.75        1.22     17.28 o 
  -2   6   4    10398.26    10755.92    319.16 o 
  -1   6   4      101.16      131.07     57.59 o 
   0   6   4    14813.64    15206.27    440.54 o 
   1   6   4       39.62       42.10     17.27 o 
   2   6   4    12085.69    11626.16    397.24 o 
   3   6   4      345.05      344.48     33.37 o 
   4   6   4    17044.00    16717.15    488.68 o 
   5   6   4      121.52       92.53     31.38 o 
   6   6   4     8858.94     8806.81    280.38 o 
   7   6   4        5.93       -8.89     30.82 o 
  -7   7   4        8.70       31.52     33.59 o 
  -6   7   4      205.94      230.21     37.04 o 
  -5   7   4      105.12       87.67     23.66 o 
  -4   7   4        9.90        7.21     21.11 o 
  -3   7   4      205.48      215.32     33.76 o 
  -2   7   4        4.50      -13.91     15.65 o 
  -1   7   4        0.79       25.49     18.29 o 
   0   7   4      269.62      278.21     31.72 o 
   1   7   4        7.69       55.81     21.32 o 
   2   7   4       39.00       45.07     20.66 o 
   3   7   4      158.48      250.33     41.76 o 
   4   7   4       11.01       16.36     22.53 o 
   5   7   4        0.41       58.18     41.20 o 
   6   7   4      160.70      123.85     34.65 o 
  -5   8   4       47.28       19.21     25.81 o 
  -4   8   4     8157.23     8202.39    261.05 o 
  -3   8   4        6.85        9.00     21.13 o 
  -2   8   4    10846.10    10623.85    326.96 o 
  -1   8   4        0.22      -11.32     19.82 o 
   0   8   4    10670.26    10554.62    325.51 o 
   1   8   4      399.37      460.63     44.13 o 
   2   8   4     5722.28     5915.43    200.90 o 
   3   8   4      105.64       71.47     27.95 o 
   4   8   4     7864.86     7620.43    288.12 o 
 -11   0   5      407.49      462.52     99.92 o 
  -9   0   5     2649.68     2974.74    238.94 o 
  -7   0   5     1891.12     1880.65    102.11 o 
  -5   0   5      338.96      346.55     33.67 o 
  -3   0   5     9121.91     9393.00    362.88 o 
  -1   0   5     1499.67     1159.28     92.04 o 
   1   0   5      215.50      248.22     44.80 o 
   3   0   5      792.53      953.60     63.72 o 
   5   0   5      224.95      247.38     38.29 o 
   7   0   5     2873.70     3494.83    257.28 o 
   9   0   5      223.31      283.25     82.06 o 
 -11   1   5    10194.40    10644.90    482.44 o 
 -10   1   5      341.70      221.34     51.67 o 
  -9   1   5    14610.43    14832.08    630.47 o 
  -8   1   5      443.98      387.20     38.79 o 
  -7   1   5    20664.94    19340.57    793.20 o 
  -6   1   5      198.68      177.58     19.36 o 
  -5   1   5    43436.29    43149.21   1033.99 o 
  -4   1   5      288.44      297.46     25.54 o 
  -3   1   5    34743.73    33308.45    729.03 o 
  -2   1   5      654.79      681.62     23.46 o 
  -1   1   5    37370.06    36774.02    989.32 o 
   0   1   5       64.62       79.19     15.98 o 
   1   1   5    46393.77    45774.88   1495.51 o 
   2   1   5      151.87      150.78     16.02 o 
   3   1   5    35382.64    32905.38   1175.03 o 
   4   1   5     1035.56      966.55     47.32 o 
   5   1   5    25855.73    26117.37   1048.32 o 
   6   1   5       72.69       64.78     20.33 o 
   7   1   5    13658.20    13904.67    689.95 o 
   8   1   5      779.45      885.55     83.88 o 
   9   1   5    15597.18    16644.18    995.51 o 
  10   1   5      116.12      116.90     49.76 o 
 -11   2   5      709.27      667.39     90.38 o 
 -10   2   5    13652.00    12788.09    923.79 o 
  -9   2   5     1077.00      919.69     84.59 o 
  -8   2   5     8218.03     7641.89    269.31 o 
  -7   2   5       47.74       70.82     23.36 o 
  -6   2   5    15107.36    14551.14    471.42 o 
  -5   2   5      338.27      356.46     21.81 o 
  -4   2   5    25790.79    25932.39    704.91 o 
  -3   2   5      732.59      729.65     29.79 o 
  -2   2   5    37735.47    36818.10    992.26 o 
  -1   2   5      358.57      366.93     16.48 o 
   0   2   5    30404.40    30944.91    836.59 o 
   1   2   5      743.26      840.88     36.09 o 
   2   2   5    39339.14    41993.01   1156.98 o 
   3   2   5       31.70       24.38     11.60 o 
   4   2   5    24393.73    23763.09    670.32 o 
   5   2   5      740.60      736.86     70.22 o 
   6   2   5     9995.67     8553.18    264.40 o 
   7   2   5      283.93      191.62     45.26 o 
   8   2   5    15725.45    15622.39   1520.63 o 
   9   2   5      230.01      133.37     50.16 o 
 -11   3   5      148.90      188.48     56.78 o 
 -10   3   5      714.94      578.34     74.07 o 
  -9   3   5     1018.04      964.00     87.51 o 
  -8   3   5      695.87      653.46     88.62 o 
  -7   3   5     1067.70     1105.04     73.32 o 
  -6   3   5      117.56      124.32     37.22 o 
  -5   3   5     3911.03     3912.21    107.67 o 
  -4   3   5     4853.21     4991.07    132.32 o 
  -3   3   5     3268.05     3193.22    100.19 o 
  -2   3   5     4473.71     4655.65    139.26 o 
  -1   3   5     2512.30     2600.03     84.08 o 
   0   3   5      102.11      101.84     10.18 o 
   1   3   5     1282.59     1418.08     48.53 o 
   2   3   5      301.62      340.94     30.22 o 
   3   3   5     2666.99     2637.96     92.49 o 
   4   3   5        2.57       13.67     12.44 o 
   5   3   5     1334.46     1361.05     66.97 o 
   6   3   5      581.14      562.08     43.24 o 
   7   3   5     1291.24     1271.69    104.36 o 
   8   3   5       56.18      114.52     45.54 o 
   9   3   5      125.50       61.62     46.64 o 
 -10   4   5    12977.50    12523.40    552.79 o 
  -9   4   5      185.61      171.03     46.93 o 
  -8   4   5    15850.91    16051.35    670.81 o 
  -7   4   5      522.29      438.11     62.63 o 
  -6   4   5    15544.46    15967.55    447.45 o 
  -5   4   5      159.17      149.17     15.43 o 
  -4   4   5    26229.03    26830.95    746.54 o 
  -3   4   5      288.89      307.46     22.89 o 
  -2   4   5    40117.82    40670.11   1121.36 o 
  -1   4   5       51.87       69.85     13.49 o 
   0   4   5    41631.02    42368.29   1166.76 o 
   1   4   5      219.70      260.09     22.25 o 
   2   4   5    33148.07    34621.10    961.71 o 
   3   4   5        1.93        9.22     12.04 o 
   4   4   5    13590.81    14025.34    409.47 o 
   5   4   5      208.95      210.27     29.38 o 
   6   4   5    30209.97    32085.60    908.61 o 
   7   4   5        1.78       26.46     29.63 o 
   8   4   5    14437.89    13835.48    985.61 o 
  -9   5   5     4335.21     4637.78    239.10 o 
  -8   5   5      164.03      179.80     44.16 o 
  -7   5   5     2613.87     2811.06    152.89 o 
  -6   5   5      540.72      543.71     42.02 o 
  -5   5   5    12138.57    12121.15    352.78 o 
  -4   5   5      721.28      708.33     44.45 o 
  -3   5   5     9599.79     9323.83    274.73 o 
  -2   5   5        2.02       10.29     11.69 o 
  -1   5   5     4675.59     4702.21    149.60 o 
   0   5   5     1022.79     1046.44     48.52 o 
   1   5   5     8215.00     8463.66    253.70 o 
   2   5   5      143.76       95.44     18.53 o 
   3   5   5     5869.52     5821.28    186.25 o 
   4   5   5      239.97      230.11     29.75 o 
   5   5   5     9103.69     9263.44    287.67 o 
   6   5   5      129.41      143.83     41.94 o 
   7   5   5     5539.10     5422.72    219.75 o 
   8   5   5       20.79       26.87     43.95 o 
  -8   6   5     3088.57     3123.76    343.54 o 
  -7   6   5      314.08      280.56     50.07 o 
  -6   6   5     2163.96     2153.83     99.78 o 
  -5   6   5      156.03       95.43     20.94 o 
  -4   6   5     2059.16     2073.53     81.54 o 
  -3   6   5      182.57      156.64     27.40 o 
  -2   6   5     5915.85     6131.87    193.60 o 
  -1   6   5       89.93      116.55     23.75 o 
   0   6   5     3947.42     4130.39    139.44 o 
   1   6   5       11.44        5.67     15.31 o 
   2   6   5     3613.33     3555.17    144.90 o 
   3   6   5      829.68      826.43     50.93 o 
   4   6   5     3219.97     3173.55    138.99 o 
   5   6   5      367.66      385.66     41.09 o 
   6   6   5     2717.11     2925.91    130.24 o 
   7   6   5        1.25        3.16     33.40 o 
  -7   7   5    10633.22    11154.67    487.19 o 
  -6   7   5       25.10        7.90     22.35 o 
  -5   7   5    12578.53    12633.02    375.53 o 
  -4   7   5        7.18       -4.75     21.06 o 
  -3   7   5    11568.41    11633.19    348.70 o 
  -2   7   5       11.19        2.72     18.05 o 
  -1   7   5    16128.43    16608.67    483.71 o 
   0   7   5       10.26       23.42     22.74 o 
   1   7   5    10736.07    10548.95    321.32 o 
   2   7   5      193.49      181.19     29.82 o 
   3   7   5    16573.25    16304.78    575.57 o 
   4   7   5      155.79      137.94     31.40 o 
   5   7   5     9187.84     9017.13    336.07 o 
  -5   8   5      110.70      138.18     43.92 o 
  -4   8   5     1847.05     1765.44     82.47 o 
  -3   8   5      153.71      165.85     31.48 o 
  -2   8   5     3083.76     3199.08    123.36 o 
  -1   8   5        1.18      -27.64     18.43 o 
   0   8   5     1776.21     1831.22     84.77 o 
   1   8   5      247.05      232.35     34.94 o 
   2   8   5     3552.78     3427.84    132.78 o 
   3   8   5       98.80       44.95     30.31 o 
 -10   0   6    16033.61    17572.34   1051.95 o 
  -8   0   6    30292.55    31051.82   1197.80 o 
  -6   0   6    23976.89    23107.04    891.36 o 
  -4   0   6    61089.16    63664.39   2389.62 o 
  -2   0   6    68989.31    61335.94   2368.46 o 
   0   0   6    48820.86    40301.65   2243.56 o 
   2   0   6    52604.80    50306.49   3888.72 o 
   4   0   6    49799.13    59786.57   3295.70 o 
   6   0   6    17756.96    19594.08    799.24 o 
   8   0   6    21588.17    23438.71   1356.09 o 
 -11   1   6     4452.51     4389.89    237.08 o 
 -10   1   6     1420.53     1505.32    117.50 o 
  -9   1   6     1430.74     1437.95    104.74 o 
  -8   1   6      329.72      407.96     40.26 o 
  -7   1   6     4356.42     4002.12    152.37 o 
  -6   1   6      905.35      837.13     57.20 o 
  -5   1   6     4695.63     4545.52    110.15 o 
  -4   1   6     1412.85     1620.67     49.24 o 
  -3   1   6    35028.61    35389.66    955.35 o 
  -2   1   6     3527.26     3557.46     94.62 o 
  -1   1   6      207.93      201.60     23.52 o 
   0   1   6       32.61       51.93      9.77 o 
   1   1   6      187.06      164.17     17.92 o 
   2   1   6     3069.77     3164.70    132.80 o 
   3   1   6    19892.56    18382.57    574.89 o 
   4   1   6       90.39       95.01     19.61 o 
   5   1   6     4920.76     4759.75    180.16 o 
   6   1   6      252.54      269.74     31.77 o 
   7   1   6     7555.89     7922.99    289.33 o 
   8   1   6      627.03      730.13     78.58 o 
   9   1   6      839.80      737.77     82.06 o 
 -11   2   6      196.00      180.59     52.32 o 
 -10   2   6     9905.65     9633.21    876.16 o 
  -9   2   6      595.56      558.01     48.37 o 
  -8   2   6     9624.51     9243.40    318.13 o 
  -7   2   6     1804.22     1761.18     82.78 o 
  -6   2   6    13486.44    13468.14    438.08 o 
  -5   2   6       87.17       79.48     13.24 o 
  -4   2   6    10430.53     9814.63    224.64 o 
  -3   2   6     2221.77     2400.42     68.37 o 
  -2   2   6    12290.82    11734.01    291.20 o 
  -1   2   6     2272.51     2193.86     62.07 o 
   0   2   6    42741.66    45192.96   1454.32 o 
   1   2   6       14.09       26.92     10.66 o 
   2   2   6    19210.74    18271.88    515.76 o 
   3   2   6       90.43       92.63     16.55 o 
   4   2   6    11976.60    11004.49    326.23 o 
   5   2   6     3035.17     2807.52    104.89 o 
   6   2   6     4478.66     4315.25    186.88 o 
   7   2   6      227.66      176.75     36.60 o 
   8   2   6     5333.93     5511.52    666.89 o 
   9   2   6       35.33       20.13     39.38 o 
 -11   3   6    14562.25    13829.78   1237.43 o 
 -10   3   6       80.09       84.39     41.56 o 
  -9   3   6    17103.02    17025.25    563.25 o 
  -8   3   6      472.76      477.81     81.70 o 
  -7   3   6    19398.33    19585.95    630.66 o 
  -6   3   6      336.53      322.71     29.67 o 
  -5   3   6    18722.87    18370.68    479.18 o 
  -4   3   6     1079.57     1096.41     43.89 o 
  -3   3   6    34053.69    34317.47    945.64 o 
  -2   3   6      457.39      485.79     24.60 o 
  -1   3   6    30259.71    30035.39    813.95 o 
   0   3   6      117.22      180.04     20.26 o 
   1   3   6    31573.56    32210.24    892.26 o 
   2   3   6      507.47      590.20     33.29 o 
   3   3   6    28365.51    29327.08    820.88 o 
   4   3   6      673.56      685.92     42.21 o 
   5   3   6    24570.17    25084.40    714.07 o 
   6   3   6      769.62      719.04     50.79 o 
   7   3   6    19820.50    19119.58    683.45 o 
   8   3   6      263.70      243.15     56.62 o 
   9   3   6    13273.87    12829.05   1912.37 o 
 -10   4   6      926.72      867.19    197.26 o 
  -9   4   6     1142.89     1136.91     95.81 o 
  -8   4   6      667.76      661.37     67.11 o 
  -7   4   6     1055.42     1076.21     58.68 o 
  -6   4   6      134.88      161.17     32.63 o 
  -5   4   6     1980.11     2050.62     65.17 o 
  -4   4   6     1704.26     1757.08     93.09 o 
  -3   4   6       67.92       85.14     14.21 o 
  -2   4   6     1106.78     1134.59     56.16 o 
  -1   4   6      736.38      803.78     37.80 o 
   0   4   6     2967.18     3287.25    108.14 o 
   1   4   6     3709.34     3885.80    144.91 o 
   2   4   6      845.47      908.64     45.28 o 
   3   4   6     1106.48     1071.20     52.53 o 
   4   4   6     3055.89     3303.11    118.67 o 
   5   4   6      632.99      563.62     43.31 o 
   6   4   6      493.57      553.21     46.85 o 
   7   4   6       17.04       14.03     29.64 o 
   8   4   6      800.33      787.51     91.38 o 
  -9   5   6     7204.89     7086.81    371.88 o 
  -8   5   6      570.28      423.58     57.21 o 
  -7   5   6     7854.70     8105.74    357.68 o 
  -6   5   6        3.75       -4.02     15.81 o 
  -5   5   6    13451.61    13850.69    351.93 o 
  -4   5   6       20.55       13.97     18.47 o 
  -3   5   6    12914.13    12760.31    368.54 o 
  -2   5   6      209.29      226.28     29.90 o 
  -1   5   6    13678.02    14065.64    405.46 o 
   0   5   6        0.72        2.14     11.46 o 
   1   5   6    15171.07    15168.09    437.98 o 
   2   5   6       45.07       70.10     19.96 o 
   3   5   6     9433.27     9420.39    286.27 o 
   4   5   6       77.59       83.49     23.22 o 
   5   5   6    17160.34    17783.14    563.32 o 
   6   5   6      112.21      110.87     31.01 o 
   7   5   6     9262.11     9303.40    345.78 o 
  -8   6   6     6620.23     6669.50    313.50 o 
  -7   6   6       68.40       34.78     29.96 o 
  -6   6   6    10292.64    10099.66    351.50 o 
  -5   6   6      717.09      725.38     61.59 o 
  -4   6   6    13279.21    13370.98    390.52 o 
  -3   6   6        0.93      -13.11     14.31 o 
  -2   6   6    14930.94    15437.80    447.57 o 
  -1   6   6       47.88       50.85     18.44 o 
   0   6   6    19603.61    19902.09    569.21 o 
   1   6   6       72.41      100.02     30.73 o 
   2   6   6    18956.20    18825.72    627.70 o 
   3   6   6      908.49      804.93     59.63 o 
   4   6   6    16201.08    16391.20    485.38 o 
   5   6   6        4.26      -13.57     22.57 o 
   6   6   6     8640.31     8577.01    361.96 o 
  -7   7   6       55.32       76.92     37.37 o 
  -6   7   6      367.33      458.26     47.10 o 
  -5   7   6       12.52       72.63     23.60 o 
  -4   7   6       83.17       46.25     21.59 o 
  -3   7   6       35.37       85.19     23.87 o 
  -2   7   6      223.41      230.30     30.97 o 
  -1   7   6        0.34       61.35     47.37 o 
   0   7   6        2.09        3.95     17.93 o 
   1   7   6        1.29       26.00     20.71 o 
   2   7   6       51.20       62.38     23.67 o 
   3   7   6      107.30      127.68     34.80 o 
   4   7   6        5.99       -8.18     27.29 o 
   5   7   6        3.46       19.98     28.05 o 
  -5   8   6       87.48      109.66     32.63 o 
  -4   8   6     4711.94     4937.22    172.29 o 
  -3   8   6        8.08        3.43     22.71 o 
  -2   8   6     9347.68     9749.67    375.83 o 
  -1   8   6       21.12       15.69     25.85 o 
   0   8   6    11437.45    11708.58    359.31 o 
   1   8   6        4.55      -32.59     22.47 o 
   2   8   6    13646.75    13632.35    415.07 o 
   3   8   6      134.68       82.92     31.17 o 
 -11   0   7      459.33      443.81    101.43 o 
  -9   0   7      916.35      860.93    116.54 o 
  -7   0   7     4565.69     4571.86    205.75 o 
  -5   0   7       35.71      117.44     33.97 o 
  -3   0   7      169.72      152.74     22.71 o 
  -1   0   7      826.18      851.22     85.57 o 
   1   0   7       24.32       39.32     13.21 o 
   3   0   7     2484.67     2590.04    133.39 o 
   5   0   7      147.13      148.08     48.93 o 
   7   0   7     1569.17     1811.81    118.66 o 
   9   0   7      487.46      512.12    104.40 o 
 -11   1   7    11275.77    12542.37   1107.86 o 
 -10   1   7      170.52      140.94     45.25 o 
  -9   1   7    28044.92    27576.71    889.42 o 
  -8   1   7     2932.61     2610.43    113.13 o 
  -7   1   7    16979.69    15920.58    447.04 o 
  -6   1   7      244.41      236.14     22.19 o 
  -5   1   7    20371.13    19023.98    533.20 o 
  -4   1   7       21.31       19.45      6.97 o 
  -3   1   7    26413.48    24979.42    678.65 o 
  -2   1   7       49.64       51.09      6.66 o 
  -1   1   7    63490.83    61665.43   3753.27 o 
   0   1   7        3.05       54.49     20.06 o 
   1   1   7    32319.06    27546.64    765.70 o 
   2   1   7       25.29       30.09     11.82 o 
   3   1   7    30048.77    28085.91    789.49 o 
   4   1   7      206.82      255.89     27.95 o 
   5   1   7    28838.56    31089.79    877.02 o 
   6   1   7        0.05        7.54     21.09 o 
   7   1   7    21759.31    24337.41    701.80 o 
   8   1   7        1.51       45.33     39.65 o 
   9   1   7    14934.88    15031.80    643.03 o 
 -11   2   7      448.30      498.17     74.66 o 
 -10   2   7     5740.98     5391.95    270.93 o 
  -9   2   7      174.34      148.80     32.15 o 
  -8   2   7    17724.21    18053.46    589.78 o 
  -7   2   7      794.26      712.45     76.05 o 
  -6   2   7     7706.47     7343.19    214.19 o 
  -5   2   7      259.21      289.12     18.02 o 
  -4   2   7    27978.56    27391.88    606.22 o 
  -3   2   7      629.60      636.04     25.77 o 
  -2   2   7    26885.01    26579.82    647.84 o 
  -1   2   7     2588.71     2709.25     75.95 o 
   0   2   7    12082.66    11295.18    283.37 o 
   1   2   7       27.03       37.66     10.12 o 
   2   2   7    21435.58    20797.56    608.65 o 
   3   2   7      537.24      502.06     52.42 o 
   4   2   7    15294.08    13939.13    408.65 o 
   5   2   7      818.45      693.60     47.05 o 
   6   2   7    17763.53    17769.67    672.46 o 
   7   2   7      384.37      362.10     57.84 o 
   8   2   7     4480.79     4418.13    272.36 o 
   9   2   7        5.61        6.20     42.92 o 
 -11   3   7     2061.92     1871.00    340.63 o 
 -10   3   7      610.61      565.85    107.68 o 
  -9   3   7       70.77       78.15     27.44 o 
  -8   3   7     2978.32     2861.73    120.21 o 
  -7   3   7     2405.28     2384.72    115.56 o 
  -6   3   7     1060.74     1054.53     54.06 o 
  -5   3   7     2255.13     2199.32     77.38 o 
  -4   3   7      531.91      603.16     28.82 o 
  -3   3   7      744.92      742.32     30.18 o 
  -2   3   7      353.13      434.58     26.08 o 
  -1   3   7      173.78      170.52     14.05 o 
   0   3   7     4238.04     4357.01    118.12 o 
   1   3   7     1332.63     1382.03     54.76 o 
   2   3   7      154.00      177.35     23.40 o 
   3   3   7     2557.23     2536.90     93.07 o 
   4   3   7      176.34      191.59     25.77 o 
   5   3   7     1127.87     1028.63     58.75 o 
   6   3   7      219.39      197.73     57.73 o 
   7   3   7      614.03      563.27     90.61 o 
   8   3   7        0.18      -21.66     38.23 o 
 -10   4   7     7634.00     7996.10    527.22 o 
  -9   4   7        0.50        7.47     30.62 o 
  -8   4   7    13746.09    13609.92    453.61 o 
  -7   4   7      584.07      681.41     47.92 o 
  -6   4   7    32138.48    33673.78   1060.11 o 
  -5   4   7       78.01       79.70     13.61 o 
  -4   4   7    18881.60    18718.61    527.27 o 
  -3   4   7       68.03       63.12     13.92 o 
  -2   4   7    26207.34    26216.61    731.08 o 
  -1   4   7      745.57      733.00     42.11 o 
   0   4   7    20209.21    20655.34    583.35 o 
   1   4   7      128.70      101.66     20.41 o 
   2   4   7    22545.39    22503.95    638.12 o 
   3   4   7      556.90      478.80     36.00 o 
   4   4   7    26638.99    27624.43    784.71 o 
   5   4   7      257.14      225.88     32.55 o 
   6   4   7    15531.41    15133.28    452.89 o 
   7   4   7      236.59      194.27     43.88 o 
   8   4   7    10593.76    11636.70    748.19 o 
  -9   5   7     3954.08     4272.79    310.28 o 
  -8   5   7      210.71      223.53     45.26 o 
  -7   5   7     6265.36     6403.78    290.96 o 
  -6   5   7     1890.76     1897.70     85.15 o 
  -5   5   7     8980.07     9175.99    273.62 o 
  -4   5   7      575.03      575.17     46.82 o 
  -3   5   7     6891.58     6833.72    243.20 o 
  -2   5   7       10.25       11.88     12.28 o 
  -1   5   7    14801.10    15412.70    443.25 o 
   0   5   7      115.49      120.64     20.76 o 
   1   5   7     6017.06     6024.11    218.69 o 
   2   5   7      313.96      330.74     31.81 o 
   3   5   7    13113.60    13195.38    392.43 o 
   4   5   7       73.08       69.74     23.20 o 
   5   5   7    11407.07    11826.60    377.62 o 
   6   5   7       38.19       28.98     28.89 o 
   7   5   7     3191.95     2861.12    177.36 o 
  -8   6   7     1571.63     1637.11    113.74 o 
  -7   6   7       14.72       18.57     28.93 o 
  -6   6   7     3795.54     3986.27    197.13 o 
  -5   6   7     1371.26     1594.02     79.01 o 
  -4   6   7     5764.88     6031.98    222.89 o 
  -3   6   7      487.05      539.01     39.39 o 
  -2   6   7     2360.41     2488.15     94.76 o 
  -1   6   7      468.97      516.17     38.39 o 
   0   6   7     2961.63     2970.16    109.21 o 
   1   6   7      249.32      221.37     28.28 o 
   2   6   7     5914.51     6083.54    228.30 o 
   3   6   7        4.03       21.26     21.07 o 
   4   6   7     2883.88     2865.93    116.03 o 
   5   6   7      284.96      291.39     41.06 o 
   6   6   7     2443.47     2418.72    131.18 o 
  -7   7   7    10098.38    10661.38    466.71 o 
  -6   7   7       62.78       21.54     30.93 o 
  -5   7   7     9311.87     9508.84    415.59 o 
  -4   7   7       18.40       32.94     21.45 o 
  -3   7   7    15523.71    16397.52    478.91 o 
  -2   7   7       85.33      100.66     27.67 o 
  -1   7   7    13607.96    13819.46    410.94 o 
   0   7   7       40.19       16.94     21.42 o 
   1   7   7    19851.16    19940.81    580.19 o 
   2   7   7      117.25      153.50     35.91 o 
   3   7   7    13762.21    13614.96    414.06 o 
   4   7   7        5.81      -12.53     31.22 o 
  -4   8   7      924.63      851.35     66.00 o 
  -3   8   7      676.70      769.70     56.03 o 
  -2   8   7     1651.11     1749.29     83.91 o 
  -1   8   7       63.70       24.11     24.71 o 
   0   8   7      731.35      875.18     80.85 o 
   1   8   7        3.51        0.06     23.38 o 
   2   8   7     1365.15     1119.27     83.54 o 
 -10   0   8    19772.41    22804.86   1336.39 o 
  -8   0   8    19205.34    18995.19    750.62 o 
  -6   0   8    36429.66    34054.20   1658.50 o 
  -4   0   8    32242.22    31330.19   1106.53 o 
  -2   0   8    55185.01    44318.65   2465.81 o 
   0   0   8    49162.15    44229.34   2472.46 o 
   2   0   8    21901.10    20499.51   1790.68 o 
   4   0   8    29835.72    34989.20   1389.12 o 
   6   0   8    42441.69    51466.70   2027.26 o 
 -11   1   8     1344.06     1362.96    115.72 o 
 -10   1   8       16.82        7.64     24.49 o 
  -9   1   8     3841.50     3831.68    156.79 o 
  -8   1   8      124.14      113.73     21.75 o 
  -7   1   8     2610.36     2647.14    132.36 o 
  -6   1   8     2579.61     2508.71     86.82 o 
  -5   1   8     6583.71     6449.27    155.00 o 
  -4   1   8     1291.08     1388.71     56.11 o 
  -3   1   8     6688.74     6149.67    176.24 o 
  -2   1   8      454.41      427.77     23.96 o 
  -1   1   8     4977.32     4481.65    265.01 o 
   0   1   8      306.97      251.49     38.76 o 
   1   1   8     7188.91     6419.90    410.05 o 
   2   1   8     2043.46     1926.78     73.51 o 
   3   1   8     4267.83     3829.72    130.21 o 
   4   1   8       94.61       69.74     20.22 o 
   5   1   8     6811.36     7039.20    224.88 o 
   6   1   8      278.05      289.38     36.24 o 
   7   1   8     4427.20     5286.73    251.39 o 
   8   1   8      241.52      263.00     83.05 o 
 -11   2   8       76.16       35.17     42.55 o 
 -10   2   8     4626.21     4423.69    179.54 o 
  -9   2   8      841.46      836.95     77.05 o 
  -8   2   8     6770.12     6639.25    405.04 o 
  -7   2   8       21.91       24.45     13.74 o 
  -6   2   8    11520.07    11072.91    313.15 o 
  -5   2   8     1568.60     1501.87     60.74 o 
  -4   2   8    13203.31    12299.29    309.79 o 
  -3   2   8      324.23      345.09     18.92 o 
  -2   2   8    14637.79    14090.23    394.04 o 
  -1   2   8      652.30      735.83     27.98 o 
   0   2   8    13826.47    13016.46    371.26 o 
   1   2   8       84.53       82.45     13.48 o 
   2   2   8    10763.46     9526.96    282.54 o 
   3   2   8      587.01      479.57     53.43 o 
   4   2   8    16438.54    15275.40    446.58 o 
   5   2   8      227.19      194.84     29.18 o 
   6   2   8     8612.01     9067.45    341.87 o 
   7   2   8       72.16      111.91     37.14 o 
   8   2   8     8580.80     8988.57    585.71 o 
 -11   3   8     6599.81     6171.83    627.03 o 
 -10   3   8      309.07      305.37     42.38 o 
  -9   3   8    12197.32    12288.32    511.37 o 
  -8   3   8       39.98       27.89     21.49 o 
  -7   3   8    26724.05    27674.54    879.08 o 
  -6   3   8       21.26       40.83     16.27 o 
  -5   3   8    15910.89    15955.77    362.25 o 
  -4   3   8       10.17       17.69     17.54 o 
  -3   3   8    21810.95    21277.46    524.86 o 
  -2   3   8      766.16      933.94     35.41 o 
  -1   3   8    30140.21    29979.78    733.28 o 
   0   3   8       25.11       25.00      9.03 o 
   1   3   8    33385.08    33186.16    922.45 o 
   2   3   8        9.67        3.51     12.06 o 
   3   3   8    23975.17    22687.57    645.83 o 
   4   3   8      525.44      534.82     40.42 o 
   5   3   8    20857.89    20203.97    681.69 o 
   6   3   8       55.47       48.67     31.66 o 
   7   3   8    15084.74    15803.15    676.90 o 
   8   3   8      197.85      185.35     83.53 o 
 -10   4   8      457.85      450.44     67.04 o 
  -9   4   8      428.56      350.51     57.10 o 
  -8   4   8     1195.67     1209.88     68.78 o 
  -7   4   8      770.38      759.20     59.58 o 
  -6   4   8     4428.52     4532.60    166.17 o 
  -5   4   8      361.87      311.27     25.03 o 
  -4   4   8      156.28      201.63     22.98 o 
  -3   4   8       58.65       60.09     13.97 o 
  -2   4   8     2338.61     2532.76     88.75 o 
  -1   4   8      527.37      630.40     35.42 o 
   0   4   8     1545.93     1490.29     60.90 o 
   1   4   8     1754.72     1734.70     80.92 o 
   2   4   8      642.62      647.38     49.85 o 
   3   4   8      534.30      545.32     49.48 o 
   4   4   8     1171.45     1136.58    118.53 o 
   5   4   8      108.64       25.83     27.26 o 
   6   4   8     1106.63     1008.53     78.69 o 
   7   4   8       37.87       -2.26     42.39 o 
  -9   5   8     5478.51     5794.46    281.30 o 
  -8   5   8       67.79       47.62     33.80 o 
  -7   5   8     9960.53    10451.84    446.27 o 
  -6   5   8      936.17      994.65     57.53 o 
  -5   5   8     9342.90     9705.72    288.48 o 
  -4   5   8       31.14       26.80     18.82 o 
  -3   5   8    14709.39    14909.29    429.15 o 
  -2   5   8       19.97       18.24     16.94 o 
  -1   5   8    11921.21    11972.14    403.40 o 
   0   5   8      298.80      275.68     28.28 o 
   1   5   8    15711.97    15948.16    462.03 o 
   2   5   8       67.66       28.46     29.17 o 
   3   5   8    11438.03    10913.16    387.61 o 
   4   5   8       16.40       12.91     25.44 o 
   5   5   8     9357.77     9258.91    344.36 o 
   6   5   8       46.53        6.08     33.77 o 
  -8   6   8     8477.39     8369.46    378.43 o 
  -7   6   8       55.35       78.10     34.73 o 
  -6   6   8    10777.47    11450.35    485.60 o 
  -5   6   8       88.32       88.74     26.20 o 
  -4   6   8    19199.87    20429.35    676.94 o 
  -3   6   8     1417.54     1482.46     67.33 o 
  -2   6   8    15441.21    15306.66    446.19 o 
  -1   6   8        3.90      -17.57     16.47 o 
   0   6   8    14800.88    14704.32    496.50 o 
   1   6   8       37.47       50.76     26.26 o 
   2   6   8     8453.50     8172.24    303.46 o 
   3   6   8        3.58        5.93     26.08 o 
   4   6   8    13110.10    12737.00    455.64 o 
   5   6   8       47.88       24.40     33.57 o 
  -6   7   8      422.59      337.26     53.07 o 
  -5   7   8      668.08      539.42     97.05 o 
  -4   7   8      383.20      380.86     38.62 o 
  -3   7   8        3.39       43.94     22.86 o 
  -2   7   8      442.50      441.16     55.79 o 
  -1   7   8      113.12       87.20     30.69 o 
   0   7   8      111.04       90.75     30.33 o 
   1   7   8       42.97       92.70     41.29 o 
   2   7   8      166.21      146.61     39.95 o 
   3   7   8      591.88      578.91     62.44 o 
   4   7   8      261.09      323.34     67.99 o 
  -3   8   8      450.97      469.63     54.49 o 
  -2   8   8     6455.97     6919.34    411.25 o 
  -1   8   8       48.29       53.57     31.78 o 
   0   8   8     7606.50     7870.40    300.96 o 
   1   8   8       72.74       30.94     40.01 o 
 -11   0   9      722.73      897.88    132.73 o 
  -9   0   9     1101.60     1133.24    113.15 o 
  -7   0   9     2694.04     2542.00    129.78 o 
  -5   0   9     3125.51     2976.75    111.96 o 
  -3   0   9     2838.87     2708.31    128.61 o 
  -1   0   9      450.32      362.16     65.89 o 
   1   0   9     2090.74     2405.50    195.16 o 
   3   0   9     1940.48     2038.86    178.68 o 
   5   0   9     1314.40     1487.74    152.55 o 
   7   0   9      155.52      226.35     75.61 o 
 -11   1   9     8051.09     8723.65    407.50 o 
 -10   1   9      401.35      423.07     48.80 o 
  -9   1   9    10116.59     9954.25    347.70 o 
  -8   1   9        2.48        8.87     15.46 o 
  -7   1   9    15829.17    14703.13    425.70 o 
  -6   1   9      325.21      332.14     31.71 o 
  -5   1   9    28829.82    27358.47    692.12 o 
  -4   1   9      242.36      280.35     17.31 o 
  -3   1   9    31295.90    30009.37    938.43 o 
  -2   1   9      282.78      250.11     26.48 o 
  -1   1   9    42451.41    37594.82   1763.52 o 
   0   1   9      122.12      104.70     30.38 o 
   1   1   9    33545.89    29331.19   1719.55 o 
   2   1   9      284.12      378.96     53.05 o 
   3   1   9    18977.84    19112.93    966.28 o 
   4   1   9       10.43       16.90     28.80 o 
   5   1   9    18787.18    21380.97    880.96 o 
   6   1   9        1.19       -5.11     34.74 o 
   7   1   9    18307.85    21576.11   1350.64 o 
 -11   2   9      410.88      396.43     50.80 o 
 -10   2   9     8526.32     8351.52    302.18 o 
  -9   2   9      377.62      394.40     43.35 o 
  -8   2   9     9461.19     9282.84    320.05 o 
  -7   2   9     1201.61     1197.25     88.62 o 
  -6   2   9    12020.74    11580.50    327.24 o 
  -5   2   9      945.93      938.30     48.94 o 
  -4   2   9    19040.96    18501.81    486.65 o 
  -3   2   9      687.89      699.06     34.71 o 
  -2   2   9    17330.70    16787.70    468.87 o 
  -1   2   9      940.81      973.49     42.34 o 
   0   2   9    21580.52    20578.80    822.44 o 
   1   2   9      104.35       96.77     41.80 o 
   2   2   9    18960.82    16439.62    550.18 o 
   3   2   9       62.77       93.00     29.32 o 
   4   2   9     9087.92     8425.22    307.11 o 
   5   2   9        5.19      -24.24     31.38 o 
   6   2   9    17546.24    19073.13   1262.50 o 
   7   2   9       20.14       25.66     44.34 o 
 -10   3   9      548.23      500.92     51.74 o 
  -9   3   9      386.45      495.90    110.47 o 
  -8   3   9      214.86      232.47     32.57 o 
  -7   3   9      502.85      481.97     40.30 o 
  -6   3   9       45.11       68.89     16.90 o 
  -5   3   9     2878.79     2822.82     86.55 o 
  -4   3   9      127.42      127.16     17.95 o 
  -3   3   9     1749.05     1720.62     65.41 o 
  -2   3   9       14.36       26.18     11.97 o 
  -1   3   9     1303.29     1362.32     76.49 o 
   0   3   9      927.60      908.96     71.06 o 
   1   3   9      472.28      568.50     61.09 o 
   2   3   9      502.42      514.50     44.31 o 
   3   3   9     5575.16     5249.03    209.81 o 
   4   3   9       10.98       10.53     23.05 o 
   5   3   9     1337.12     1396.32     89.47 o 
   6   3   9      204.90      216.08     54.28 o 
   7   3   9      269.61      306.04     93.94 o 
 -10   4   9     8331.23     8858.00    616.51 o 
  -9   4   9       41.72       56.48     26.54 o 
  -8   4   9    17189.76    18058.99    712.06 o 
  -7   4   9       72.57      122.71     25.97 o 
  -6   4   9    17171.95    18146.73    584.56 o 
  -5   4   9        0.88       20.94     13.22 o 
  -4   4   9    16925.16    16824.96    557.53 o 
  -3   4   9       36.67       46.52     14.77 o 
  -2   4   9    20576.06    20421.36    671.72 o 
  -1   4   9        2.50       16.65     16.69 o 
   0   4   9    21624.72    20918.35    691.43 o 
   1   4   9      504.51      525.60     45.75 o 
   2   4   9    22071.88    21164.26    704.30 o 
   3   4   9      220.11      235.92     38.19 o 
   4   4   9    17991.20    17181.92    587.09 o 
   5   4   9      267.21      198.86     42.40 o 
   6   4   9    16851.13    16464.16    705.21 o 
   7   4   9       25.75      102.74     71.13 o 
  -9   5   9     3150.08     3601.71    351.75 o 
  -8   5   9      102.41      136.93     40.92 o 
  -7   5   9     6286.77     6531.35    234.03 o 
  -6   5   9       19.27       -0.53     22.39 o 
  -5   5   9     9392.05     9919.03    419.61 o 
  -4   5   9      856.14      782.65     54.17 o 
  -3   5   9     5862.48     5897.22    218.54 o 
  -2   5   9      105.86       69.15     23.34 o 
  -1   5   9     6996.80     7061.08    257.77 o 
   0   5   9      422.69      425.26     44.21 o 
   1   5   9     6485.51     6315.24    237.71 o 
   2   5   9       80.30       46.06     33.18 o 
   3   5   9     7568.82     6842.70    261.86 o 
   4   5   9      165.30      124.33     37.61 o 
   5   5   9     4292.17     4100.16    184.21 o 
   6   5   9      189.33      177.08     58.32 o 
  -8   6   9     1759.52     1682.63    171.49 o 
  -7   6   9      292.84      145.86     64.28 o 
  -6   6   9     2228.48     2284.42    192.82 o 
  -5   6   9      355.90      360.47     67.02 o 
  -4   6   9     3020.42     3165.47    164.97 o 
  -3   6   9     1071.73     1130.28     84.52 o 
  -2   6   9     3428.16     3348.94    172.39 o 
  -1   6   9      351.27      425.74     67.24 o 
   0   6   9     2241.60     2286.80    112.07 o 
   1   6   9        6.70      -12.28     22.64 o 
   2   6   9     2630.36     2567.90    125.61 o 
   3   6   9       91.18       93.36     45.95 o 
   4   6   9     3150.13     2895.42    169.83 o 
   5   6   9      173.46      125.65     45.34 o 
  -6   7   9       23.55       55.82     59.77 o 
  -5   7   9    13955.76    15006.74    707.63 o 
  -4   7   9      147.52      157.29     36.32 o 
  -3   7   9    11687.53    12255.42    428.59 o 
  -2   7   9      162.54       94.29     38.45 o 
  -1   7   9    14037.71    14188.31    602.68 o 
   0   7   9       65.44       54.00     31.64 o 
   1   7   9     9606.67     9368.75    348.41 o 
   2   7   9       25.08       16.56     31.69 o 
   3   7   9    10769.06    10373.55    385.24 o 
  -2   8   9     1700.35     1787.34    126.93 o 
  -1   8   9      451.60      436.27     67.16 o 
 -10   0  10    16522.70    17483.98   1051.13 o 
  -8   0  10    18677.85    18192.77    722.27 o 
  -6   0  10    21047.13    19948.69   1064.15 o 
  -4   0  10    20790.70    20418.87    792.32 o 
  -2   0  10    30737.69    24025.21   1380.20 o 
   0   0  10    46626.68    46219.29   2596.66 o 
   2   0  10    28164.67    31700.71   1808.52 o 
   4   0  10    18403.96    22145.62   1291.44 o 
   6   0  10    16612.94    18756.48   1112.71 o 
 -11   1  10     2503.03     2520.81    212.17 o 
 -10   1  10      833.67      692.90     67.47 o 
  -9   1  10     3730.45     3724.26    131.09 o 
  -8   1  10     1438.45     1473.50     65.55 o 
  -7   1  10     3598.35     3370.06    137.92 o 
  -6   1  10     2106.63     1886.40    161.97 o 
  -5   1  10     5497.89     5190.09    157.41 o 
  -4   1  10      815.63      667.28     43.48 o 
  -3   1  10     5457.42     4818.39    391.11 o 
  -2   1  10     1068.18      954.07     55.03 o 
  -1   1  10     5648.14     5048.51    243.26 o 
   0   1  10      120.87       94.04     32.88 o 
   1   1  10    10977.99    10716.84    845.59 o 
   2   1  10     1329.56     1244.63     98.99 o 
   3   1  10     5149.60     5494.51    361.40 o 
   4   1  10      278.74      245.40     52.61 o 
   5   1  10     3043.25     3369.99    312.27 o 
   6   1  10        1.33       -1.51     40.90 o 
   7   1  10     2800.12     3191.48    185.73 o 
 -11   2  10       89.26      100.31     35.60 o 
 -10   2  10     3889.81     4098.40    169.98 o 
  -9   2  10      898.68      981.39     92.45 o 
  -8   2  10     4428.08     4002.25    154.95 o 
  -7   2  10      166.23      150.67     26.20 o 
  -6   2  10     9524.90     9231.80    305.88 o 
  -5   2  10      242.60      216.27     27.41 o 
  -4   2  10    15069.65    13432.10    936.81 o 
  -3   2  10      344.65      317.37     31.19 o 
  -2   2  10    13831.04    12827.16    424.43 o 
  -1   2  10       22.51       47.09     16.58 o 
   0   2  10     7939.38     6966.91    319.04 o 
   1   2  10        4.91       17.46     24.79 o 
   2   2  10     9411.62     7988.80    457.88 o 
   3   2  10      219.42      171.27     45.00 o 
   4   2  10    11566.69    10960.39   1081.17 o 
   5   2  10      258.58      323.25     59.24 o 
   6   2  10     6008.89     6554.11    599.72 o 
   7   2  10      131.33       93.59     91.91 o 
 -10   3  10      370.79      456.54     63.10 o 
  -9   3  10    12131.06    12263.43    527.35 o 
  -8   3  10      106.23       60.78     68.93 o 
  -7   3  10    17154.16    17383.98    687.30 o 
  -6   3  10       23.95       29.63     17.62 o 
  -5   3  10    21228.10    20941.95    572.76 o 
  -4   3  10       37.79       38.76     17.83 o 
  -3   3  10    31491.16    31238.28    859.04 o 
  -2   3  10      252.01      251.57     29.80 o 
  -1   3  10    23916.81    23605.02    756.55 o 
   0   3  10       93.01      127.11     36.86 o 
   1   3  10    27035.99    25092.68   1022.20 o 
   2   3  10       50.33        8.36     28.69 o 
   3   3  10    23493.28    21743.12    973.59 o 
   4   3  10        0.26      -35.49     27.52 o 
   5   3  10    16540.22    17007.62   2029.16 o 
   6   3  10        0.49       13.61     43.59 o 
   7   3  10    14804.80    15654.87   1166.71 o 
  -9   4  10      674.09      665.79     68.31 o 
  -8   4  10      437.43      556.72     62.51 o 
  -7   4  10      678.21      785.05     68.26 o 
  -6   4  10      588.74      636.26     81.95 o 
  -5   4  10      136.92      146.06     31.26 o 
  -4   4  10      371.71      396.43     41.03 o 
  -3   4  10        9.87        8.42     14.43 o 
  -2   4  10      385.56      445.68     40.16 o 
  -1   4  10      586.52      645.95     48.28 o 
   0   4  10      601.86      659.87     68.23 o 
   1   4  10      943.27      967.95     84.88 o 
   2   4  10     1203.62     1055.06     92.53 o 
   3   4  10       36.83       42.08     36.79 o 
   4   4  10     1075.56      889.92     96.49 o 
   5   4  10        1.60      -26.46     34.68 o 
   6   4  10      412.94      454.67    102.15 o 
  -8   5  10      217.12      185.36     66.73 o 
  -7   5  10     8021.54     8379.61    437.38 o 
  -6   5  10       52.67       44.53     29.74 o 
  -5   5  10     7092.33     7436.18    325.70 o 
  -4   5  10       59.75       53.11     23.93 o 
  -3   5  10    13574.92    13455.05    459.21 o 
  -2   5  10     1031.26     1051.34     64.90 o 
  -1   5  10    14092.36    13281.13    456.98 o 
   0   5  10      616.79      535.37     49.40 o 
   1   5  10    12901.40    12722.31    551.72 o 
   2   5  10      169.54       87.66     48.44 o 
   3   5  10     7877.41     7754.56    366.59 o 
   4   5  10      239.71      261.02     60.81 o 
   5   5  10     8402.12     7700.50    372.33 o 
  -7   6  10        2.47       -7.41     48.40 o 
  -6   6  10     5771.80     6152.41    410.93 o 
  -5   6  10       71.90       64.37     33.40 o 
  -4   6  10     9238.39     9544.02    340.32 o 
  -3   6  10      346.21      365.94     48.48 o 
  -2   6  10    12257.62    12128.57    424.65 o 
  -1   6  10      118.11      170.24     50.38 o 
   0   6  10    12165.03    11850.91    420.05 o 
   1   6  10       79.76      109.37     34.96 o 
   2   6  10     9887.57    10080.61    459.39 o 
   3   6  10        3.84       -0.82     38.34 o 
   4   6  10     8482.31     8158.27    391.87 o 
  -5   7  10        6.70      102.49     42.26 o 
  -4   7  10      169.56      229.88     50.61 o 
  -3   7  10       57.60       84.20     33.62 o 
  -2   7  10      998.94     1007.34     75.19 o 
  -1   7  10      118.99       82.23     42.68 o 
   0   7  10      273.07      331.06     48.97 o 
   1   7  10        9.70       38.93     32.65 o 
   2   7  10      582.39      553.27     81.02 o 
  -9   0  11      680.39      770.66     94.60 o 
  -7   0  11     1905.47     1714.63    135.54 o 
  -5   0  11      321.01      250.19     34.15 o 
  -3   0  11       21.59       48.99     22.77 o 
  -1   0  11      252.56      221.58     61.33 o 
   1   0  11      984.93     1023.75    129.58 o 
   3   0  11      772.06      766.36    114.51 o 
   5   0  11       23.17        4.45     54.83 o 
   7   0  11      216.91      112.20     81.06 o 
 -11   1  11     7270.98     7550.39    458.21 o 
 -10   1  11      487.43      462.24     93.03 o 
  -9   1  11    11648.97    11740.85    468.30 o 
  -8   1  11       12.81       -5.50     28.15 o 
  -7   1  11    17315.45    16619.02    638.60 o 
  -6   1  11       18.11       49.84     21.00 o 
  -5   1  11    18432.04    17794.88    561.83 o 
  -4   1  11      352.38      297.43     28.00 o 
  -3   1  11    18611.43    16549.07    870.58 o 
  -2   1  11     1796.27     1706.81     83.42 o 
  -1   1  11    20405.40    18219.54   1528.58 o 
   0   1  11       38.34       36.76     29.34 o 
   1   1  11    16932.50    16505.74    698.06 o 
   2   1  11        3.57       -2.05     29.74 o 
   3   1  11    15907.42    17736.70   1241.43 o 
   4   1  11       81.35      122.03     47.43 o 
   5   1  11    16447.35    19383.36   1152.81 o 
   6   1  11      342.54      399.64     69.03 o 
   7   1  11    11737.10    13578.75    647.51 o 
 -10   2  11     6606.67     6962.43    423.16 o 
  -9   2  11      376.14      348.72     66.28 o 
  -8   2  11    10963.21    10448.39    419.63 o 
  -7   2  11     1243.57     1141.07     74.80 o 
  -6   2  11    11363.97    11187.54    440.72 o 
  -5   2  11      442.98      413.97     43.02 o 
  -4   2  11    15589.50    14993.88    590.69 o 
  -3   2  11      138.67      133.97     24.19 o 
  -2   2  11    20647.17    19306.48    652.99 o 
  -1   2  11        3.59       29.18     19.31 o 
   0   2  11    21147.33    19043.59    794.54 o 
   1   2  11       70.73       35.98     31.86 o 
   2   2  11    20997.66    19560.74    818.60 o 
   3   2  11     1144.22      946.14     89.96 o 
   4   2  11    12531.61    12462.52    548.57 o 
   5   2  11      344.14      368.65     64.87 o 
   6   2  11     9456.31    10348.55    631.29 o 
   7   2  11       33.88       53.89     63.47 o 
 -10   3  11      202.07      347.47     71.67 o 
  -9   3  11      977.75      976.19    107.58 o 
  -8   3  11      778.18      785.33     93.65 o 
  -7   3  11      649.79      581.96     80.24 o 
  -6   3  11     2139.66     2353.52    121.12 o 
  -5   3  11     2705.95     2877.20    113.93 o 
  -4   3  11      926.77      838.83     52.45 o 
  -3   3  11      652.93      754.47     52.15 o 
  -2   3  11      104.22      149.77     27.01 o 
  -1   3  11     1040.28     1092.93    108.73 o 
   0   3  11      807.32      699.97     74.18 o 
   1   3  11      255.86      299.09     55.32 o 
   2   3  11      249.45      227.97     51.53 o 
   3   3  11     2933.42     2563.61    158.98 o 
   4   3  11      465.85      347.46     62.34 o 
   5   3  11      459.91      584.45     78.53 o 
   6   3  11       14.41       60.57     50.61 o 
  -9   4  11       43.23       45.45     45.45 o 
  -8   4  11    15398.60    16858.10    924.18 o 
  -7   4  11      254.19      295.66     62.30 o 
  -6   4  11    12375.74    12306.32    686.83 o 
  -5   4  11      431.31      467.77     49.85 o 
  -4   4  11    12636.61    12630.50    423.62 o 
  -3   4  11       81.70      114.88     37.99 o 
  -2   4  11    25265.92    24177.28    984.06 o 
  -1   4  11       27.42       15.31     26.82 o 
   0   4  11    27287.71    26787.26   1092.51 o 
   1   4  11       14.90        8.97     30.17 o 
   2   4  11    25052.05    23546.04    974.54 o 
   3   4  11      155.91       83.98     44.18 o 
   4   4  11    15059.93    13865.64    609.08 o 
   5   4  11        8.50      -48.75     37.69 o 
  -8   5  11      556.13      573.35    110.12 o 
  -7   5  11     3772.51     3937.73    263.08 o 
  -6   5  11       66.89       58.79     41.99 o 
  -5   5  11     3983.47     4291.34    289.67 o 
  -4   5  11     1611.41     1717.23    126.56 o 
  -3   5  11     4273.80     4190.79    213.12 o 
  -2   5  11      245.31      222.28     57.60 o 
  -1   5  11     6554.04     6018.78    290.44 o 
   0   5  11      934.72      928.35     89.95 o 
   1   5  11     4878.41     4592.14    240.67 o 
   2   5  11       38.11       12.63     49.15 o 
   3   5  11     7805.84     7384.63    397.90 o 
   4   5  11       62.46       46.70     46.90 o 
  -7   6  11      640.75      516.35     95.05 o 
  -6   6  11     1259.21     1336.90    134.48 o 
  -5   6  11      457.58      455.69     81.14 o 
  -4   6  11     3470.43     3499.27    383.50 o 
  -3   6  11      280.21      271.90     51.76 o 
  -2   6  11     2201.18     2213.95    140.28 o 
  -1   6  11      161.77      219.60     50.81 o 
   0   6  11     4038.55     4050.02    221.11 o 
   1   6  11       40.61       40.81     45.94 o 
   2   6  11     2633.73     2462.80    162.76 o 
   3   6  11      345.97      419.74     75.34 o 
  -4   7  11       20.71       10.20     35.51 o 
  -3   7  11     7631.64     7000.39    574.80 o 
  -2   7  11      342.74      438.67     69.09 o 
  -1   7  11    11765.50    11581.58    518.97 o 
   0   7  11        4.46      -15.21     37.42 o 
   1   7  11     8971.96     8769.13    417.60 o 
 -10   0  12    10415.46    10597.31    612.69 o 
  -8   0  12    19450.81    17984.77    980.70 o 
  -6   0  12    24681.88    24702.44   1317.00 o 
  -4   0  12    13368.16    13011.26    527.38 o 
  -2   0  12     9125.99     6811.77    455.74 o 
   0   0  12    49314.25    56335.71   3163.88 o 
   2   0  12    20213.26    23745.52   1390.49 o 
   4   0  12    26440.91    31004.84   1789.36 o 
   6   0  12    11334.72    13314.21    831.69 o 
 -10   1  12      690.21      726.14     69.36 o 
  -9   1  12     2729.24     2751.24    143.15 o 
  -8   1  12      428.16      506.56     53.76 o 
  -7   1  12     4386.47     4275.58    194.38 o 
  -6   1  12     1111.89     1124.60     73.37 o 
  -5   1  12     5237.45     5198.01    185.65 o 
  -4   1  12      314.22      324.92     32.77 o 
  -3   1  12     1356.82     1251.48     70.68 o 
  -2   1  12       73.25       59.95     22.62 o 
  -1   1  12     5955.28     5521.64    609.48 o 
   0   1  12      212.42      258.41     54.53 o 
   1   1  12     8571.00     8953.49    432.18 o 
   2   1  12      962.19      894.02     89.71 o 
   3   1  12     4153.15     4842.89    317.34 o 
   4   1  12        6.03       -9.28     35.39 o 
   5   1  12     3607.53     3946.37    219.60 o 
   6   1  12       51.55        8.72     44.35 o 
 -10   2  12     3391.82     3856.88    265.56 o 
  -9   2  12      373.46      471.25     55.72 o 
  -8   2  12     4547.27     4762.79    215.75 o 
  -7   2  12      345.36      354.76     46.85 o 
  -6   2  12     8447.03     8065.44    330.93 o 
  -5   2  12     1870.45     1934.99     85.76 o 
  -4   2  12     8609.80     8053.34    624.62 o 
  -3   2  12     2859.62     2800.89    120.77 o 
  -2   2  12     8953.75     8001.11    351.63 o 
  -1   2  12      530.05      439.15     43.41 o 
   0   2  12     3656.21     3188.88    182.14 o 
   1   2  12     1455.84     1246.53    369.49 o 
   2   2  12    11420.34    10487.93    567.94 o 
   3   2  12       47.23       94.18     43.75 o 
   4   2  12     9037.84     9296.89    618.93 o 
   5   2  12     1831.97     2052.93    148.48 o 
   6   2  12     6207.73     7245.79    690.53 o 
  -9   3  12     9990.38    10818.57    620.53 o 
  -8   3  12       26.00       17.29     41.00 o 
  -7   3  12    16299.14    15911.14   1497.69 o 
  -6   3  12       11.39       -0.67     21.24 o 
  -5   3  12    15075.91    14299.41    567.40 o 
  -4   3  12      164.75      162.80     29.82 o 
  -3   3  12    25993.88    25050.48    807.98 o 
  -2   3  12     1331.18     1385.19    103.39 o 
  -1   3  12    19342.21    18578.46    779.71 o 
   0   3  12      134.13      111.76     43.03 o 
   1   3  12    21561.46    20072.62    843.61 o 
   2   3  12        0.63       -3.07     32.20 o 
   3   3  12    17375.87    16800.73    723.13 o 
   4   3  12       74.94       61.06     44.96 o 
   5   3  12    16128.64    16196.54   1068.03 o 
  -9   4  12      228.69      250.12     68.22 o 
  -8   4  12      404.90      467.46     81.13 o 
  -7   4  12      632.80      638.74     88.63 o 
  -6   4  12      680.64      893.01    105.50 o 
  -5   4  12     2729.79     2815.96    143.45 o 
  -4   4  12     1484.46     1695.16    111.68 o 
  -3   4  12      395.14      449.51     60.81 o 
  -2   4  12      312.68      299.63     91.99 o 
  -1   4  12     1352.92     1448.13    110.28 o 
   0   4  12     1814.99     1777.19    125.24 o 
   1   4  12        7.11       24.10     36.44 o 
   2   4  12      279.92      317.89     64.14 o 
   3   4  12      923.00      952.80    100.23 o 
   4   4  12     1130.24      890.33     98.54 o 
   5   4  12      323.91      257.57     68.88 o 
  -8   5  12        8.23       -2.96     40.99 o 
  -7   5  12     7015.67     7983.33    478.02 o 
  -6   5  12      782.21      679.70     94.13 o 
  -5   5  12     6557.90     6989.68    441.92 o 
  -4   5  12       75.48       26.46     53.36 o 
  -3   5  12    11479.81    11230.42    492.59 o 
  -2   5  12      470.77      470.47     64.80 o 
  -1   5  12    11226.62    10819.90    482.64 o 
   0   5  12      139.40       91.31     44.15 o 
   1   5  12     9870.23     9549.48    441.02 o 
   2   5  12       35.11        6.41     37.35 o 
   3   5  12     6795.46     6674.71    336.26 o 
   4   5  12       79.08       93.28     55.65 o 
  -6   6  12    11046.11    11283.53    650.86 o 
  -5   6  12      333.70      449.02     85.06 o 
  -4   6  12     6961.89     6896.61    477.30 o 
  -3   6  12       85.79       57.68     39.50 o 
  -2   6  12    10562.38     9502.05    433.44 o 
  -1   6  12      130.63      134.77     48.62 o 
   0   6  12     7892.22     7919.91    378.78 o 
   1   6  12        8.10       -6.69     40.60 o 
   2   6  12    13217.79    12578.38    944.58 o 
  -9   0  13      254.37      135.46     50.43 o 
  -7   0  13       70.54       70.15     38.54 o 
  -5   0  13      880.01      739.44     86.79 o 
  -3   0  13     2246.66     2230.11    128.28 o 
  -1   0  13     2836.23     3214.49    266.37 o 
   1   0  13      155.18      119.61     62.77 o 
   3   0  13       13.67       46.43     64.70 o 
   5   0  13       13.23       85.94     71.62 o 
 -10   1  13     1090.59     1286.72    153.48 o 
  -9   1  13     9043.61     8692.11    363.86 o 
  -8   1  13       73.58       72.76     73.37 o 
  -7   1  13    11815.85    11999.14    477.93 o 
  -6   1  13       54.03       31.43     22.18 o 
  -5   1  13    18456.88    17685.48    680.11 o 
  -4   1  13     2342.30     2146.21    135.44 o 
  -3   1  13     9270.92     9036.92    321.65 o 
  -2   1  13        4.52       -2.19     19.66 o 
  -1   1  13    23624.57    23019.30   3359.45 o 
   0   1  13     1149.44     1189.75    106.80 o 
   1   1  13    18966.68    20762.93    874.36 o 
   2   1  13      438.36      477.25     72.38 o 
   3   1  13    23950.34    27658.58   1359.16 o 
   4   1  13      541.91      636.26     85.10 o 
   5   1  13    12544.31    14773.73    854.25 o 
 -10   2  13     3328.30     3580.59    255.44 o 
  -9   2  13       27.27       30.96     28.55 o 
  -8   2  13     5593.62     5653.91    280.45 o 
  -7   2  13      291.10      377.95     76.89 o 
  -6   2  13    16561.41    16804.67    650.95 o 
  -5   2  13       62.25      120.13     25.06 o 
  -4   2  13    17924.26    16210.97    541.17 o 
  -3   2  13     2231.24     2118.09    103.45 o 
  -2   2  13     9798.77     9286.94    330.17 o 
  -1   2  13      313.58      332.56     97.39 o 
   0   2  13     6799.12     6032.22    301.68 o 
   1   2  13        9.23       19.41     36.40 o 
   2   2  13    13948.21    14016.99    616.03 o 
   3   2  13      322.17      416.55     72.03 o 
   4   2  13    11044.03    12048.48   1294.65 o 
   5   2  13        2.42        7.43     47.13 o 
  -9   3  13     1209.07     1378.72    133.95 o 
  -8   3  13     1423.60     1486.44     98.83 o 
  -7   3  13      398.01      426.32     52.60 o 
  -6   3  13     1273.52     1417.15     91.57 o 
  -5   3  13       14.58       89.37     30.64 o 
  -4   3  13     3020.89     3088.06    192.51 o 
  -3   3  13     2162.62     2163.14    103.91 o 
  -2   3  13      184.62      207.73     50.65 o 
  -1   3  13      355.49      379.42     62.98 o 
   0   3  13       48.31      110.28     46.52 o 
   1   3  13     3666.78     3465.46    201.68 o 
   2   3  13      675.40      578.56     79.65 o 
   3   3  13      448.38      492.75    164.51 o 
   4   3  13     1483.14     1366.25    124.84 o 
   5   3  13     1102.68      942.93    105.72 o 
  -8   4  13    12340.36    13820.80    780.07 o 
  -7   4  13        8.38      -46.67     31.12 o 
  -6   4  13    10280.18    10359.09    422.59 o 
  -5   4  13       20.14       18.37     25.16 o 
  -4   4  13    20408.92    19627.89    880.62 o 
  -3   4  13      164.01      183.58     53.87 o 
  -2   4  13    14718.44    14953.64    642.57 o 
  -1   4  13      114.45      138.54     46.94 o 
   0   4  13    14857.27    13313.74    588.33 o 
   1   4  13      541.81      529.52     77.16 o 
   2   4  13    13540.46    11609.30    527.47 o 
   3   4  13      205.60       47.52     53.63 o 
   4   4  13    10330.95    10127.00    737.54 o 
  -7   5  13     3225.61     3353.97    244.39 o 
  -6   5  13     1675.70     1737.66    158.06 o 
  -5   5  13     6113.41     5814.77    382.70 o 
  -4   5  13       16.11       65.55     40.00 o 
  -3   5  13     5137.27     5079.27    259.19 o 
  -2   5  13      137.17      165.87     49.14 o 
  -1   5  13     3514.60     3470.02    202.18 o 
   0   5  13      176.90      205.54     58.35 o 
   1   5  13     7098.87     6642.64    334.12 o 
   2   5  13      946.40      894.44    101.46 o 
   3   5  13     4914.72     4523.67    256.80 o 
  -5   6  13        8.02       -8.40     46.43 o 
  -4   6  13     2201.44     2312.25    292.54 o 
  -3   6  13      662.40      651.56     79.57 o 
  -2   6  13     3014.66     2887.28    280.71 o 
  -1   6  13      123.38       96.22     49.08 o 
   0   6  13     1796.30     1557.31    132.82 o 
   1   6  13       26.64       25.90     47.20 o 
  -8   0  14     9897.24     9833.58    574.04 o 
  -6   0  14    17979.46    18353.15   1005.40 o 
  -4   0  14    18826.80    18840.61    757.70 o 
  -2   0  14    34737.19    29950.59   1745.60 o 
   0   0  14    18761.40    21968.24   1309.86 o 
   2   0  14    21833.38    26498.18   1557.14 o 
   4   0  14    18008.26    20233.40   1218.84 o 
  -9   1  14     1240.96     1407.22    143.16 o 
  -8   1  14      601.21      682.21     67.91 o 
  -7   1  14     2316.67     2321.63    128.13 o 
  -6   1  14      586.55      528.76     56.45 o 
  -5   1  14     3579.04     3707.04    221.98 o 
  -4   1  14      576.07      524.34     43.32 o 
  -3   1  14     4965.12     4801.03    193.99 o 
  -2   1  14     2250.58     2320.84    166.14 o 
  -1   1  14     1300.02     1243.31    114.32 o 
   0   1  14       31.16       53.20     67.67 o 
   1   1  14     3498.35     3956.65    224.55 o 
   2   1  14      159.73      193.14     57.98 o 
   3   1  14     5120.20     5878.32    302.82 o 
   4   1  14      103.77      156.25     62.50 o 
   5   1  14     2764.51     3006.35    366.91 o 
  -9   2  14     2291.16     2476.24    138.89 o 
  -8   2  14     3200.43     3297.61    168.12 o 
  -7   2  14      163.65      218.07     56.59 o 
  -6   2  14     5129.97     5245.87    235.83 o 
  -5   2  14      369.47      323.98     86.57 o 
  -4   2  14    10367.68    10049.24    356.62 o 
  -3   2  14      404.90      418.27     47.54 o 
  -2   2  14     8698.35     8741.08    354.80 o 
  -1   2  14     2474.93     2312.54    169.25 o 
   0   2  14     9655.90    10648.46    697.18 o 
   1   2  14       45.29       12.44     41.50 o 
   2   2  14     6269.87     6490.89    392.93 o 
   3   2  14      255.69      124.41     52.42 o 
   4   2  14     6205.15     7147.33    504.28 o 
  -8   3  14        2.71       -3.30     28.81 o 
  -7   3  14     8690.90     9021.78    377.00 o 
  -6   3  14       82.83       75.06     67.44 o 
  -5   3  14    15134.08    15114.42    835.35 o 
  -4   3  14      898.10      721.17     59.54 o 
  -3   3  14    18259.05    17378.54   1643.80 o 
  -2   3  14      122.11      149.16     88.21 o 
  -1   3  14    10027.42     9494.18    490.07 o 
   0   3  14        3.82       -8.08     36.55 o 
   1   3  14    17233.79    15650.24    711.22 o 
   2   3  14        8.40       -1.57     42.23 o 
   3   3  14    13022.73    13081.60    659.97 o 
   4   3  14       18.06       16.97     47.15 o 
  -8   4  14      102.39      121.54     59.78 o 
  -7   4  14      741.88     1108.93    128.77 o 
  -6   4  14      601.16      710.79    166.09 o 
  -4   4  14     1143.51     1074.44    100.79 o 
  -3   4  14     1291.46     1300.30    108.31 o 
  -2   4  14      887.82      807.75     89.53 o 
  -1   4  14      575.54      574.06     80.27 o 
   0   4  14      128.24      130.32     50.26 o 
   1   4  14     1312.39     1104.81    112.59 o 
   2   4  14      710.42      543.41    104.99 o 
   3   4  14       96.06      112.49     54.10 o 
  -6   5  14      126.78      177.89     69.18 o 
  -4   5  14      249.37      295.30     62.37 o 
  -3   5  14     5728.69     5482.63    281.28 o 
  -2   5  14      907.68     1060.17    168.51 o 
  -1   5  14     6676.83     6841.25    341.71 o 
   0   5  14      101.05       81.91     59.29 o 
   1   5  14     6768.41     6099.16    470.74 o 
  -3   6  14       44.95       72.16     44.80 o 
  -2   6  14     6770.03     7342.64    361.60 o 
  -9   0  15      939.99     1249.44    138.77 o 
  -7   0  15     3432.07     3333.12    241.30 o 
  -5   0  15      841.25      957.60    111.52 o 
  -3   0  15      153.05      157.85     44.71 o 
  -1   0  15     1144.84     1267.11    172.72 o 
   1   0  15      566.68      605.44    123.27 o 
   3   0  15      136.44      244.61     94.38 o 
  -9   1  15     7827.01     8756.44    374.08 o 
  -8   1  15      102.48      137.92     91.41 o 
  -7   1  15    11207.49    11307.74    462.27 o 
  -6   1  15      170.16      213.01     42.57 o 
  -5   1  15    15118.03    15343.87    606.39 o 
  -4   1  15        5.68       23.43     21.25 o 
  -3   1  15    21129.93    21152.54    707.55 o 
  -2   1  15      462.19      499.64     57.08 o 
  -1   1  15    19550.93    20729.70   2460.39 o 
   0   1  15      400.08      422.42     76.46 o 
   1   1  15    10226.18    12006.06    547.26 o 
   2   1  15       51.21       93.05     51.50 o 
   3   1  15    14087.97    16228.26    712.18 o 
   4   1  15      165.78      233.91     65.01 o 
  -8   2  15     5818.70     6379.47    286.70 o 
  -7   2  15      460.64      600.04     66.30 o 
  -6   2  15     5762.03     5858.14    263.05 o 
  -5   2  15      202.69      134.24     37.54 o 
  -4   2  15     9470.86     9429.24    551.76 o 
  -3   2  15      751.72      705.68     79.56 o 
  -2   2  15     9760.58    10175.63    570.87 o 
  -1   2  15       59.40       22.90     41.96 o 
   0   2  15     6933.47     6949.46    862.67 o 
   1   2  15       64.11      144.78     54.00 o 
   2   2  15     9320.97     9570.06    654.90 o 
   3   2  15      145.64      137.57     65.23 o 
  -8   3  15      688.44      679.31     72.66 o 
  -7   3  15      271.25      319.68     54.13 o 
  -6   3  15      147.72      139.12     39.66 o 
  -5   3  15     1742.63     1671.26    105.67 o 
  -4   3  15      518.53      532.11     78.25 o 
  -3   3  15      794.52      716.14     88.30 o 
  -2   3  15     1107.75     1079.25    185.05 o 
  -1   3  15     1130.98      947.74    106.01 o 
   0   3  15     1772.56     1521.72    306.13 o 
   1   3  15     1186.80     1098.73    114.92 o 
   2   3  15       61.34       45.31     49.56 o 
   3   3  15      272.33      318.44     72.89 o 
  -7   4  15        1.03       39.72     37.19 o 
  -6   4  15     6158.56     6576.04    419.81 o 
  -4   4  15    10016.29     9720.52   1198.78 o 
  -3   4  15      117.48       62.86     86.72 o 
  -2   4  15    12291.95    11905.56    542.63 o 
  -1   4  15      383.12      360.14     73.56 o 
   0   4  15    15438.87    14897.06    665.35 o 
   1   4  15       35.90       -2.90     47.01 o 
  -4   5  15      288.75      326.27     66.86 o 
  -3   5  15     5478.87     5476.33    287.98 o 
  -2   5  15      152.87      107.79     55.83 o 
  -1   5  15     5658.11     5308.27    289.16 o 
   0   5  15      970.79      922.06    107.59 o 
  -8   0  16    11057.58    11348.07    664.39 o 
  -6   0  16    11771.64    11734.63    682.10 o 
  -4   0  16    13411.81    13848.96    585.67 o 
  -2   0  16    23574.74    22529.75   1362.10 o 
   0   0  16    15260.65    17799.03   1101.75 o 
   2   0  16    12030.89    15242.12    960.08 o 
  -8   1  16     1089.57     1346.19    181.00 o 
  -7   1  16     1603.24     1801.06    152.55 o 
  -6   1  16     1349.71     1335.29    178.99 o 
  -5   1  16     2202.81     2175.46    167.66 o 
  -4   1  16      164.72      230.60     38.07 o 
  -3   1  16     5255.92     5268.54    220.01 o 
  -2   1  16      748.12      765.62     72.95 o 
  -1   1  16     2385.39     2347.73    503.37 o 
   0   1  16     1144.77     1363.44    129.42 o 
   1   1  16     2206.79     2474.27    173.46 o 
   2   1  16     1366.04     1406.29    128.68 o 
  -8   2  16     3910.48     4164.90    209.49 o 
  -7   2  16      500.82      533.55     66.30 o 
  -6   2  16     5882.41     6028.79    281.28 o 
  -5   2  16      268.02      278.76     51.01 o 
  -4   2  16     4307.65     4252.31    185.50 o 
  -3   2  16       20.47       24.95     31.10 o 
  -2   2  16     5051.52     5553.80    516.64 o 
  -1   2  16      608.26      637.47     91.68 o 
   0   2  16     6758.58     7060.58    972.21 o 
   1   2  16      315.16      328.95     75.30 o 
   2   2  16     5761.32     6343.59    805.94 o 
  -7   3  16     8738.20     9645.08    409.43 o 
  -6   3  16        8.31       -8.83     30.56 o 
  -5   3  16     8267.39     8038.38    347.65 o 
  -4   3  16      398.44      312.45     85.33 o 
  -3   3  16    12005.99    12389.03    565.66 o 
  -2   3  16       12.57       -0.65     50.38 o 
  -1   3  16    15690.36    15516.31    769.74 o 
   0   3  16       51.14       29.72     48.49 o 
   1   3  16    14950.97    14430.32    808.78 o 
  -4   4  16      149.53      197.56     61.32 o 
  -3   4  16      224.35      236.00     66.36 o 
  -2   4  16     1405.12     1207.33    205.55 o 
  -1   4  16      172.99      264.26     73.11 o 
   0   4  16     1434.57     1290.43    235.33 o 
  -7   0  17     2851.69     2852.79    228.58 o 
  -5   0  17     2149.36     2083.04    183.26 o 
  -3   0  17      718.57      581.49     80.80 o 
  -1   0  17      149.36      165.55     98.84 o 
   1   0  17     1829.88     2459.88    254.59 o 
  -7   1  17     7766.49     7913.10    348.97 o 
  -6   1  17      368.77      363.32     84.82 o 
  -5   1  17     8345.23     8604.44    373.94 o 
  -4   1  17      237.82      246.44     41.31 o 
  -3   1  17     8686.99     8244.97    319.99 o 
  -2   1  17        9.13        8.49     34.55 o 
  -1   1  17    11535.44    13630.13   1106.45 o 
   0   1  17        2.79       20.16     48.87 o 
   1   1  17    10275.45    11469.46    539.61 o 
  -6   2  17     6602.52     6565.50    299.55 o 
  -5   2  17      202.89      187.78     47.82 o 
  -4   2  17     7570.05     8184.94    314.44 o 
  -3   2  17      912.08      959.57    114.76 o 
  -2   2  17     6612.70     7575.71    910.95 o 
  -1   2  17      540.77      732.89    227.41 o 
   0   2  17    10820.20    12237.82    571.39 o 
  -5   3  17      915.13     1032.75    134.30 o 
  -4   3  17      646.27      693.61    121.79 o 
  -3   3  17      612.29      602.85    123.76 o 
  -2   3  17      396.00      572.90     92.46 o 
  -1   3  17      308.74      264.17     77.63 o 
  -4   0  18    12972.24    13032.04    570.65 o 
  -2   0  18    13773.41    16122.78   1034.71 o 
  -5   1  18     1846.41     1842.61    125.85 o 
  -4   1  18      468.57      398.78     52.63 o 
  -3   1  18     4629.31     5109.81    258.47 o 
  -2   1  18     1103.50     1084.86    304.49 o 
  -1   1  18     1729.51     2259.95    183.61 o 
  -4   2  18     3462.09     3581.87    307.57 o 
  -3   2  18     1006.43     1174.76    129.12 o 
  -2   2  18     3094.64     3043.75    434.28 o 
                                                 
